# Supplementary material for: Exploring Vietnamese co-authorship patterns in social sciences with basic network measures of 2008-2017 Scopus data
Source: F1000Res. 2017 Aug 24;6:1559. [Version 1] doi: 10.12688/f1000research.12404.1 (PMC5590089; doi:10.12688/f1000research.12404.1)
Supplement: Dataset 1. 20170725_net412_ NODES.csv — This dataset contains all 412 individuals in the study and their attributes. Each individual is considered a node (vertex) in the network. [file f1000research-6-13433-s0000.tgz]

Archive with 1 entries (1 files):
- 4726983c-9739-443e-b9b2-9cda5a039278_Data1_20170725_net412_NODES.csv
