# Supplementary material for: Exploring Vietnamese co-authorship patterns in social sciences with basic network measures of 2008-2017 Scopus data
Source: F1000Res. 2017 Aug 24;6:1559. [Version 1] doi: 10.12688/f1000research.12404.1 (PMC5590089; doi:10.12688/f1000research.12404.1)
Supplement: Dataset 1. 20170725_net412_ NODES.csv — This dataset contains all 412 individuals in the study and their attributes. Each individual is considered a node (vertex) in the network. [file f1000research-6-13433-s0000.tgz › 4726983c-9739-443e-b9b2-9cda5a039278_Data1_20170725_net412_NODES.csv]

id	scientist	Vietnamese Name	field.1	field.2	au.key	au.solo	au.coll	au.uniq	au.vn	au.fc	au.ttl	ttlitems	cp	title	age	restime	sex	ceb	affil1	affil2	Full affiliation name	prov/coun	region	intexp
s001	nguyenngocanh	Nguyen Ngoc Anh	econ	manag	3	0	3	11	9	1	20	6	4.5	0	46	20	M	1	Depocen		Dev and Pol Res Center	HN	North
s002	phamntloan	Pham N T Loan	econ	manag	2	1	1	4	1	1	7	3	1.83	0	30	4	F	2	BUH		Banking Univ HCM	HCM	South
s003	vuongquanhoang	Vuong Quan Hoang	econ	health	23	11	2	12	10	1	45	25	24	0	46	20	M	3	FPTU	FSB	FBT School of Business	HN	North
s004	nguyenvietcuong	Nguyen Viet Cuong	econ	pol	37	23	14	26	15	1	96	51	42.99	0	41	15	M	4	NEU	IPMM	Inst Pub Pol & Manag, Natl Econ Univ	HN	North
s005	giangthanhlong	Giang Thanh Long	pol	econ	11	4	7	12	8	1	38	18	13.66	0	42	15	M	4	NEU	IPMM	Natl Econ Univ	HN	North
s006	nguyenthituyetmai	Nguyen Thi Tuyet Mai	manag	pol	4	1	1	7	1	1	12	5	4.5	1	55	22	F	5	NEU		Natl Econ Univ	HN	North
s007	phamhunghiep	Pham Hung Hiep	edu	manag	3	1	2	10	8	1	14	5	3.53	0	33	6	M	6	VNU HN		HN Natl Univ	HN	North
s008	phamhoahiep	Pham Hoa Hiep	lang	edu	1	0	1	4	3	1	5	2	1.33	0	50	15	M	6	HueU	HUCFL	Hue Univ, Col of For Lang	HUE	Center
s009	nguyenvanhiep	Nguyen Van Hiep	lang	edu	0	0	1	4	4	0	4	1	0.25	1	53	25	M	7	VASS	IoL	Institute of Linguistics	HN	North
s010	phamquangminh	Pham Quang Minh	fa	pol	7	6	0	3	3	0	9	7	7	1	55	30	M	8	VNU HN	USSH	Univ of Soc Sci Hum HN	HN	North
s011	tranthituyet	Tran Thi Tuyet	lang	edu	5	5	0	1	1	0	5	5	5	0	43	16	F	9	VNU HN		HN Natl Univ	HN	North
s012	nguyenvanthang	Nguyen Van Thang	manag	pol	9	0	2	16	9	1	33	11	10	1	50	20	M	10	NEU		Natl Econ Univ	HN	North
s013	vuthanhtuanh	Vu Thanh Tu Anh	econ	pol	1	1	2	4	1	1	6	3	2.5	0	46	20	M	11	FUV	FEPT	Fulbright Econ Teaching Pro	HCM	South
s014	huynhthedu	Huynh The Du	econ	pol	3	2	1	4	1	1	7	4	3.5	0	37	7	M	12	FUV	FEPT	Fulbright Econ Teaching Pro	HCM	South
s015	votrithanh	Vo Tri Thanh	econ	pol	6	4	0	3	3	0	8	6	6	0	61	25	M	13	CIEM		Cetral Inst of Econ Manag	HN	North
s016	luutrongtuan	Luu Trong Tuan	lang	manag	60	58	3	5	4	1	70	63	61.16	0	50	20	M	14	CIEM		Open Univ HCM	HCM	South
s017	khuatthuhong	Khuat Thu Hong	sociol	health	1	0	5	15	6	1	25	6	2.82	0	55	30	F	15	ISDS		Inst Soc Dev Stud	HN	North
s018	voxuanvinh	Vo Xuan Vinh	econ	manag	16	10	4	6	3	1	30	20	18	1	41	13	M	16	UEH		Univ Econ HCM	HCM	South
s019	phamtheanh	Pham The Anh	econ	pol	1	1	0	1	1	0	1	1	1	0	38	15	M	17	NEU		Natl Econ Univ	HN	North
s020	nguyenducthanh	Nguyen Duc Thanh	econ	pol	0	0	2	5	2	1	6	2	0.66	0	40	15	M	18	VNU HN	UEB	Univ of Econ and Biz	HN	North
s021	phamthithutra	Pham Thi Thu Tra	econ	pol	4	0	2	3	1	1	12	6	5	0	40	17	F	19	RMIT HCM	DEFM	RMIT HCM, Dep Econ Fin Mar	HCM	South
s022	dinhtuanminh	Dinh Tuan Minh	econ	manag	1	0	0	3	2	1	3	1	1	0	35	10	M	18	VNU HN		HN Natl Univ	HN	North
s023	totrungthanh	To Trung Thanh	econ	manag	0	0	2	5	3	1	6	2	0.83	0	39	16	M	18	NEU	DoE	Natl Econ Univ, Dept of Econ	HN	North
s024	lethibichngoc	Le Thi Bich Ngoc	econ	manag	1	0	1	3	2	1	5	2	1.5	0	47	20	F	10	NEU		Natl Econ Univ	HN	North
s025	tranthuhien	Tran Thu Hien	manag	econ	2	0	5	3	1	1	15	7	4.5	0	32	7	F	20	RMIT HN		RMIT Hanoi	HN	North
s026	phananhtu	Phan Anh Tu	manag	econ	0	0	2	3	1	1	6	2	1	0	39	10	M	21	CTU		Can Tho Univ	CT	South
s027	tranthibich	Tran Thi Bich	econ	manag	4	0	0	6	4	1	13	4	4	0	45	13	F	10	NEU		Natl Econ Univ	HN	North
s028	nguyenhuuchi	Nguyen Huu Chi	econ	manag	0	0	1	4	4	0	4	1	0.5	0	43	10	M	10	NEU		Natl Econ Univ	HN	North
s029	nguyenthixuanmai	Nguyen Thi Xuan Mai	econ	manag	0	0	1	4	4	0	4	1	0.33	0	38	10	F	10	NEU		Natl Econ Univ	HN	North
s030	ngothiphuongthao	Ngo Thi Phuong Thao	econ	manag	0	0	1	4	4	0	4	1	0.25	0	37	10	F	10	NEU		Natl Econ Univ	HN	North
s031	nguyenphilan	Nguyen Phi Lan	econ	pol	1	0	6	2	1	1	14	7	4	0	40	15	M	22	NEU		Natl Econ Univ	HN	North
s032	nguyenhongson	Nguyen Hong Son	econ	pol	1	0	1	6	5	1	9	2	1	1	53	28	M	4	VNU HN	UEB	HN Natl Univ	HN	North
s033	lequochoi	Le Quoc Hoi	econ	manag	3	2	0	3	2	1	3	3	3	1	42	13	M	23	NEU		Natl Econ Univ	HN	North
s034	vuthelong	Vu The Long	anthro	sociol	0	0	4	39	12	1	39	4	0.76	0	50	25	M	24	VASS	IoA	Vietnam Academy of Soc Sci, Inst of Anthro	HN	North
s035	vuhoanglinh	Vu Hoang Linh	econ	pol	3	1	4	8	4	1	15	7	5	0	38	15	M	1	IPSARD		Inst of Pol & Strat for Agri & Rural Dev	HN	North
s036	hanguyen	Ha Nguyen	manag	econ	0	0	3	3	3	0	7	3	1.5	0	46	20	F	3	FPTU	FSB	FPT School of Business	HN	North
s037	vuongthutrang	Vuong Thu Trang	sociol	health	0	0	3	9	8	1	12	3	0.99	0	19	3	F	3	SciPo		Sciences Po	FR	Overseas
s038	lelonghau	Le Long Hau	econ	manag	0	0	1	5	2	1	5	1	0.25	0	36	10	M	25	CTU		Can Tho Univ	CT	South
s039	vuongquocduy	Vuong Quoc Duy	econ	manag	1	0	0	5	2	1	5	1	1	0	37	10	M	25	CTU		Can Tho Univ	CT	South
s040	truongdongloc	Truong Dong Loc	econ	manag	1	0	0	3	1	1	3	1	1	1	55	15	M	26	CTU		Can Tho Univ	CT	South
s041	caohaothi	Cao Hao Thi	manag	pol	1	0	2	3	1	1	6	3	2	1	61	30	M	27	FUV	FEPT	Fulbright Econ Teaching Pro	HCM	South
s042	tranhoangnhi	Tran Hoang Nhi	econ	pol	0	0	6	6	1	1	13	6	2.33	0	45	15	F	28	MonashU		Centre of Policy Studies, Monash University, AUS	AUS	Overseas
s043	nguyentrongkhang	Nguyen Trong Khang	manag	ict	0	0	1	2	2	0	2	1	0.5	0	47	18	M	3	MKG		MK Group	HN	North
s044	truongminhvu	Truong Minh Vu	pol	fa	1	1	1	2	1	1	3	2	2	0	57	25	M	29	VNU HCM	USSH HCM	Univ Soc Sci Hum, VNU HCM	HCM	South
s045	phamduynghia	Pham Duy Nghia	law	pol	1	1	0	1	1	0	1	1	1	1	52	28	M	30	UEH		Univ Econ HCM	HCM	South
s046	tranngocanh	Tran Ngoc Anh	pol	econ	2	1	10	9	3	1	31	12	5.98	1	44	14	M	4	IndU		Indiana Univ	USA	Overseas
s047	nguyenkhacminh	Nguyen Khac Minh	econ	pol	2	0	0	3	3	0	5	2	2	1	65	37	M	4	NEU		Natl Econ Univ	HN	North
s048	ledangtrung	Le Dang Trung	econ	pol	3	1	2	6	2	1	11	5	3.83	0	46	20	M	31	VASS	CAF	Center for Analysis and Forecast	HN	North
s049	doquytoan	Do Quy Toan	econ	pol	6	0	3	13	2	1	24	9	7.5	0	40	15	M	4	WB VN		World Bank VN	USA	Overseas
s050	phungductung	Phung Duc Tung	econ	pol	1	0	3	8	4	1	12	4	2.33	0	45	15	M	4	NEU		Natl Econ Univ	HN	North
s051	nguyendinhchuc	Nguyen Dinh Chuc	econ	pol	1	0	1	7	7	0	8	2	1.33	0	43	18	M	1	VASS	IRSD	Inst of Reg Sus Dev	HN	North
s052	nguyenkhanhduy	Nguyen Khanh Duy	manag	econ	2	0	0	5	5	0	7	2	2	0	29	4	M	32	UEH		Univ Econ HCM	HCM	South
s053	nguyenthihoangoanh	Nguyen Thi Hoang Oanh	manag	econ	0	0	2	5	5	0	7	2	0.83	0	29	4	F	32	UEH		Univ Econ HCM	HCM	South
s054	nguyenthuhang	Nguyen Thu Hang	sociol	pol	0	0	1	3	2	1	3	1	0.33	0	43	15	F	1	VASS	CAF	Center for Analysis and Forecast	HN	North
s055	nguyenducnhat	Nguyen Duc Nhat	econ	manag	0	0	3	6	4	1	10	3	0.91	0	42	15	M	1	FPTU	FSB	FPT School of Business	HN	North
s056	vuthanhhung	Vu Thanh Hung	manag	econ	0	0	5	51	1	1	174	5	0.4	1	53	22	M	33	NEU		Natl Econ Univ	HN	North
s057	vuthihongnhung	Vu Thi Hong Nhung	econ	pol	0	0	1	2	1	1	2	1	0.5	0	37	11	F	34	CTU		Can Tho Univ	CT	South
s058	phamvandai	Pham Van Dai	econ	pol	3	0	1	3	1	1	9	4	3.5	0	40	10	M	35	FlinU		Flinders Univ	AUS	Overseas
s059	phamvanha	Pham Van Ha	econ	pol	3	0	3	10	5	1	23	6	3.99	0	45	20	M	36	ANUC		ANU Crawford	AUS	Overseas
s060	nguyenthiminhhoa	Nguyen Thi Minh Hoa	econ	pol	2	0	7	12	6	1	35	9	4.65	0	40	10	F	36	ANUC		ANU Crawford	AUS	Overseas
s061	chenhutuong	Che Nhu Tuong	econ	pol	0	0	6	16	6	1	29	6	2.11	0	45	17	M	36	ANUC		ANU Crawford	AUS	Overseas
s062	buitrinh	Bui Trinh	econ	pol	1	0	1	6	4	1	7	2	1.14	0	48	20	M	36	GOS		General office of Stats	HN	North
s063	nguyenthuthuy	Nguyen Thu Thuy	econ	pol	1	0	5	10	5	1	15	6	3.33	0	43	18	F	37	FTU		Foreign Trade Univ	HN	North
s064	trantoanthang	Tran Toan Thang	econ	pol	1	0	1	4	2	1	5	2	1.5	0	45	20	M	38	CIEM		Cetral Inst of Econ Manag	HN	North
s065	trangianglinh	Tran Giang Linh	sociol	edu	0	0	2	3	2	1	5	2	1	0	35	7	F	39	CIEM		Inst Soc Dev Stud	HN	North
s066	nguyenhoanggiang	Nguyen Hoang Giang	pol	sociol	0	0	1	2	1	1	2	1	0.5	0	30	3	M	40	VNU HN		HN Natl Univ	HN	North
s067	phamhoanghai	Pham Hoang Hai	eco	pol	0	0	6	20	17	1	36	6	2.83	1	65	35	M	41	VAST		VAST	HN	North
s068	nguyenquangphuc	Nguyen Quang Phuc	pol	econ	2	0	0	3	1	1	6	2	2	0	37	10	M	42	HueU		Hue Univ	HUE	Center
s069	truongthithuyhang	Truong Thi Thuy Hang	sociol	pol	1	1	0	1	1	0	1	1	1	0	40	15	F	43	VASS	IoHS	Inst of Human Studies	HN	North
s070	nguyencongphuong	Nguyen Cong Phuong	manag	econ	2	0	0	3	2	1	4	2	2	1	46	18	M	44	DNU		Danang Univ	DN	Center
s071	trandinhkhoinguyen	Tran Dinh Khoi Nguyen	manag	econ	0	0	1	2	2	0	2	1	0.5	1	47	18	M	44	DNU		Danang Univ	DN	Center
s072	nguyenhatrang	Nguyen Ha Trang	econ	manag	0	0	1	4	4	0	4	1	0.33	0	32	5	F	1	IPSARD		Inst of Pol & Strat for Agri & Rural Dev	HN	North
s073	nguyenngocminh	Nguyen Ngoc Minh	econ	manag	0	0	4	5	5	0	15	4	1.66	0	30	5	F	1	Depocen		Dev and Pol Res Center	HN	North
s074	trannambinh	Tran Nam Binh	econ	pol	3	1	4	9	4	1	17	7	4.41	1	63	30	M	1	UNSW		UNSW Australia	AUS	Overseas
s075	vuminhkhuong	Vu Minh Khuong	econ	pol	9	9	8	5	1	1	28	17	12.83	1	59	22	M	45	NUS		Natl Univ Sing	HN	Overseas
s076	tranquangtuyen	Tran Quang Tuyen	econ	pol	13	4	9	15	11	1	66	22	16.32	0	44	15	M	4	VNU HN	UEB	VNU Univ Econ	HN	North
s077	buianhtuan	Bui Anh Tuan	econ	econ	2	0	0	4	1	1	4	2	2	0	36	8	M	4	TorU		Torrens Univ Australia	AUS	Overseas
s078	phamthuphuong	Pham Thu Phuong	econ	pol	2	0	4	8	3	1	16	6	3.41	0	36	9	F	4	AdeU		Adelaide Univ	AUS	Overseas
s079	vuvanhuong	Vu Van Huong	econ	pol	3	0	14	17	12	1	59	17	8.31	0	40	15	M	4	AFHN		Acad Fin HN	HN	North
s080	vuthieu	Vu Thieu	math	econ	0	0	2	4	4	0	6	2	0.75	1	72	45	M	4	NEU		Natl Econ Univ	HN	North
s081	nguyenthang	Nguyen Thang	econ	pol	0	0	2	6	3	1	7	2	0.66	0	50	23	M	1	VASS	CAF	Center for Analysis and Forecast	HN	North
s082	tranngoctruong	Tran Ngoc Truong	econ	pol	0	0	2	3	2	1	6	2	1	0	33	5	M	4	ILSSA		Inst of Labour Sci and Social Aff	HN	North
s083	trantridung	Tran Tri Dung	manag	pol	0	0	1	4	3	1	4	1	0.25	0	39	18	M	3	HSU		Hoa Sen Uni	HCM	North
s084	dauthuyha	Dau Thuy Ha	manag	ict	0	0	1	4	3	1	4	1	0.33	0	49	18	F	3	OCD		OCD Management Consult	HN	North
s085	buihaidang	Bui Hai Dang	fa	pol	0	0	1	3	3	0	3	1	0.5	0	38	13	M	8	VNU HCM	USSH HCM	Univ Soc Sci Hum, VNU HCM	HCM	South
s086	tranbachhieu	Tran Bach Hieu	fa	pol	0	0	1	3	3	0	3	1	0.33	0	32	8	M	8	VNU HN	USSH HN	Univ of Soc Sci Hum HN	HN	North
s087	phamvanduc	Pham Van Duc	philo	pol	1	1	0	1	1	0	1	1	1	1	66	35	M	46	VASS	IoP	Inst of Philo, VASS	HN	North
s088	hosiquy	Ho Si Quy	philo	pol	1	1	0	1	1	0	1	1	1	1	64	35	M	47	VASS	ISSI	Institute of Social Sciences Infor	HN	North
s089	danghoanggiang	Dang Hoang Giang	econ	pol	1	0	0	3	3	0	3	1	1	0	46	18	M	1	CECODES		Center for Com Supp Dev Stud	HN	North
s090	nguyenvanhuy2	Nguyen Van Huy2	lang	edu	2	0	0	3	1	1	5	2	2	0	38	10	M	48	HueU		Hue Univ	HUE	Center
s091	phamlanhuong3	Pham Lan Huong3	edu	manag	2	1	0	3	1	1	3	2	2	0	40	15	F	49	VNU HCM	USSH HCM	Univ Soc Sci Hum, VNU HCM	HCM	South
s092	phamlanhuong	Pham Lan Huong	econ	pol	0	0	1	6	1	1	6	1	0.16	0	40	15	F	50	CIEM		Central Inst of Econ Manag	HN	North
s093	phamlanhuong2	Pham Lan Huong2	culture	ethno	0	0	1	2	2	0	2	1	0.5	0	40	15	F	48	HCMUC		HCMC Univ of Culture	HCM	South
s094	nguyenvanhuy	Nguyen Van Huy	ethno	pol	2	0	1	6	5	1	10	3	2.33	1	72	29	M	48	VASS	VME	VN Museum of Ethno	HN	North	72
s095	nguyenthithuhuong	Nguyen Thi Thu Huong	ethno	his	1	1	3	5	2	1	10	4	2.16	0	40	15	F	48	VASS	VME	VN Museum of Ethno	HN	North
s096	tranvankham	Tran Van Kham	sociol	edu	5	5	0	5	5	0	1	5	5	0	40	15	M	51	VNU HN	USSH	Univ of Soc Sci Hum HN	HN	North
s097	tamtphuong	Tam Thi Phuong	manag	edu	2	0	0	3	1	1	5	2	2	0	40	15	F	52	FTU		Foreign Trade Univ	HN	North
s098	quachthuyquynh	Quach Thuy Quynh	law	pol	2	2	0	1	1	0	2	2	2	0	40	15	F	53	MOJ		Mins of Justice	HN	North
s099	phamthihongthanh	Pham Thi Hong Thanh	lang	edu	3	1	0	2	1	1	5	3	3	0	40	7	F	54	QueU		Queensland Univ	AUS	Overseas
s100	phamnguyenhuyhoang	Pham Nguyen Huy Hoang	lang	edu	0	0	1	2	1	1	2	1	0.5	0	40	12	M	55	HCMPU	Univ Edu HCM	HCMC Pedagogical Univ	HCM	South
s101	phamanhtuan	Pham Anh Tuan	manag	econ	1	0	0	3	3	0	3	1	1	0	32	5	M	56	VNU HN		HN Natl Univ	HN	North
s102	nguyentho	Nguyen Tho	econ	manag	2	1	0	2	2	0	2	2	2	0	45	17	M	57	SBV		State Bank VN	HN	North
s103	nguyentmtrang	Nguyen Thi Minh Trang	law	manag	6	0	4	3	2	1	21	10	8	0	40	15	F	58	VNU HCM	UEL	Univ of Econ and Law, VNU HCM	HCM	South
s104	nguyenngocthang	Nguyen Ngoc Thang	manag	econ	0	0	1	3	3	0	3	1	0.5	0	40	14	M	56	VNU HN	UEB	HN Natl Univ	HN	North
s105	nguyendangminh	Nguyen Dang Minh	manag	econ	4	0	1	7	7	0	12	5	4.33	0	41	13	M	56	VNU HN		HN Natl Univ	HN	North
s106	nguyendinhtho	Nguyen Dinh Tho	manag	econ	8	2	6	6	2	1	29	14	10.83	1	45	17	M	58	UEH		Univ Econ HCM	HCM	South
s107	dangthuyduong	Dang Thuy Duong	manag	edu	1	1	0	1	1	0	1	1	1	0	40	15	F	59	Vimaru		VN Maritime Univ	HP	North
s108	doanthanhtinh	Doan Thanh Tinh	econ	pol	7	0	3	11	6	1	30	10	7.91	0	42	17	M	4	VNU HN	UEB	Univ of Econ and Biz	HN	South
s109	tranthanhthuy	Tran Thanh Thuy	health	sociol	0	0	11	60	15	1	137	11	2.11	0	50	23	F	60	RTCCD		Res & training center for community dev	HN	North
s110	daohienchi	Dao Hien Chi	edu	pol	0	0	1	2	1	1	2	1	0.5	0	40	15	F	61	MOET		Ministry of Edu and Training	HN	North
s111	hoangdoanphuongthao	Hoang Doan Phuong Thao	manag	edu	0	0	1	2	2	0	2	1	0.5	0	40	15	F	62	VNU HCM		Vietnam Natl Univ HCM	HCM	South
s112	ngoquynhchau	Ngo Quynh Chau	econ	manag	0	0	1	2	2	0	2	1	0.5	0	35	7	F	57	HSBC HCM		HSBC HCM	HCM	South
s113	vuhoangnam	Vu Hoang Nam	econ	manag	2	0	2	5	1	1	12	4	3	0	47	15	M	63	FTU		Foreign Trade Univ	HN	North
s114	dangtunglam	Dang Tung Lam	manag	edu	2	0	0	4	1	1	7	2	2	0	48	12	M	64	DNU		Danang Univ	DN	North
s115	lequan	Le Quan	econ	pol	3	1	2	4	4	0	9	5	4	1	43	18	M	65	VNU HN	UEB	HN Natl Univ	HN	North
s116	tranhuutuan	Tran Huu Tuan	econ	manag	6	0	4	15	10	1	32	10	7.83	1	45	17	M	66	HueU		Hue Univ	HUE	Center
s117	phungxuannha	Phung Xuan Nha	econ	pol	2	0	0	3	3	0	4	2	2	1	54	28	M	65	MOET		Ministry of Edu and Training	HN	North
s118	phamxuanhoan	Pham Xuan Hoan	econ	pol	1	1	1	2	2	0	3	2	1.5	1	46	20	M	65	VNU HN	UEB	HN Natl Univ	HN	North
s119	tahuyhung	Ta Huy Hung	econ	pol	0	0	2	2	2	0	4	2	1	0	31	6	M	65	VCU		VN Uni of Commerce	HN	North
s120	luuthiminhngoc	Luu Thi Minh Ngoc	econ	pol	1	0	0	2	2	0	2	1	1	0	35	7	F	65	VNU HN		HN Natl Univ	HN	North
s121	caodinhkien	Cao Dinh Kien	econ	pol	5	0	0	6	3	1	13	5	5	0	40	15	M	37	FTU		Foreign Trade Univ	HN	North
s122	lethaiha	Le Thai Ha	econ	energy	10	3	0	5	1	1	19	10	10	0	40	15	M	67	RMIT HCM		RMIT HCM	HCM	South
s123	phamquangngoc	Pham Quang Ngoc	econ	pol	0	0	1	4	4	0	4	1	0.5	0	43	17	M	1	Depocen		Dev and Pol Res Center	HN	North
s124	tranlehuunghia	Tran Le Huu Nghia	edu	manag	1	1	0	1	1	0	1	1	1	0	36	6	M	68	TDTU		Ton Duc Thang Univ	HCM	South
s125	hoangvankinh	Hoang Van Kinh	econ	pol	1	0	0	2	1	1	2	1	1	0	40	15	M	69	VCU		VN Uni of Commerce	HN	North
s126	lehonghiep	Le Hong Hiep	fa	security	7	7	0	1	1	0	7	7	7	0	36	6	M	70	ISEAS		Inst of South East Asean Stud	SG	Overseas
s127	nguyenvuhongthai	Nguyen Vu Hong Thai	econ	pol	4	0	0	3	1	1	9	4	4	0	37	6	M	71	RMIT HCM		RMIT HCM	HCM	South
s128	tranthibichngoc	Tran Thi Bich Ngoc	fin	econ	1	1	0	1	1	0	1	1	1	0	36	11	F	72	HueU	HCE	Hue College of Econ	HUE	Center
s129	vulam	Vu Lam	pol	fa	1	1	0	1	1	0	1	1	1	0	35	5	M	73	HueU		Hue Univ	HUE	Center
s130	hoangkhaclich	Hoang Khac Lich	econ	pol	1	0	2	16	14	1	18	3	1.61	0	34	10	M	74	VNU HN		HN Natl Univ	HN	North
s131	levanchon	Le Van Chon	econ	manag	0	0	1	2	2	0	2	1	0.5	0	41	16	M	75	VNU HCM		VNU HCM	HCM	South
s132	nguyenanhquan	Nguyen Anh Quan	econ	manag	2	0	1	5	1	1	9	3	3	0	37	10	M	76	LaTrobe		La Trobe Univ	AUS	Overseas
s133	nguyenthinhung	Nguyen Thi Nhung	econ	pol	2	0	0	3	1	1	6	2	2	0	35	9	F	77	MDRI		Mekong Dev Res Inst		North
s134	nguyentienthong	Nguyen Tien Thong	econ	pol	8	2	0	11	2	1	27	8	8	0	46	20	M	78	NTU		Nha Trang Univ	NT	Center
s135	phamthily	Pham Thi Ly	edu	scientometrics	0	0	2	3	2	1	4	2	1	0	54	17	F	79	VNU HCM		VNU HCM	HCM	South
s136	tranquangtien	Tran Quang Tien	pol	fa	0	0	1	2	1	1	2	1	0.5	0	45	20	M	80	VWA		VN Women Acad, Fatherland Front	HN	North
s137	vuthithuong	Vu Thi Thuong	econ	pol	1	0	0	2	2	0	2	1	1	0	28	2	F	75	DNU		Danang Univ	DN	Center
s138	chuminhhoi	Chu Minh Hoi	econ	pol	0	0	1	2	2	0	2	1	0.5	0	30	6	M	23	VASS	VIE	VN Inst of Econ	HN	North
s139	luuthibichngoc	Luu Thi Bich Ngoc	lang	manag	0	0	5	4	4	0	14	5	2.33	0	36	10	F	14	OU HCM		Open Univ HCM	HCM	South
s140	luuhoangmai	Luu Hoang Mai	lang	manag	3	0	1	4	4	0	12	4	3.5	0	40	15	F	14	TMU		Thu Dau Mot HCM	HCM	South
s141	vothanhthao	Vo Thanh Thao	lang	manag	1	0	1	3	3	0	6	2	1.33	0	45	20	F	14	STHC		Saigontourist HCM	HCM	South
s142	nguyenthidung	Nguyen Thi Dung	lang	manag	1	0	0	2	2	0	2	1	1	0	45	20	F	14	VNU HCM	USSH HCM	Univ Soc Sci Hum, VNU HCM	HCM	South
s143	lebachduong	Le Bach Duong	sociol	health	0	0	2	8	6	1	9	2	0.49	0	50	25	M	39	ISDS		Inst Soc Dev Stud	HN	North
s144	buithuhuong	Bui Thu Huong	journalism	sociol	1	1	1	6	3	1	7	2	1.2	0	40	15	F	15	AJC		Acad Journ Com HN	HN	North
s145	nguyenthivananh	Nguyen Thi Van Anh	psych	sociol	0	0	1	6	3	1	6	1	0.5	0	53	25	M	15	ISDS		Inst Soc Dev Stud	HN	North
s146	nguyenhuongngoc	Nguyen Huong Ngoc	sociol	gender	0	0	2	3	2	1	6	2	2	0	30	4	F	15	SJU		San Jose Univ	USA	Overseas
s147	nguyentuananh	Nguyen Tuan Anh	sociol	pol	2	0	0	4	3	1	6	2	2	0	39	16	M	81	VNU HN	USSH	HN Natl Univ	HN	North
s148	luongthithuhuong	Luong Thi Thu Huong	sociol	pol	0	0	2	4	3	1	6	2	0.66	0	30	4	F	81	VNU HN		HN Natl Univ	HN	North
s149	dinhthidieu	Dinh Thi Dieu	sociol	pol	0	0	1	4	3	1	4	1	0.25	0	30	4	F	81	VNU HN		HN Natl Univ	HN	North
s150	vuhongphong	Vu Hong Phong	sociol	health	1	1	0	1	1	0	1	1	1	0	37	10	M	82	VASS	IoS	Institute of Sociol	HN	North
s151	buingocson	Bui Ngoc Son	law	philo	4	4	1	3	1	1	6	5	4.5	0	38	12	M	83	NUS		Natl Univ Sing	SG	Overseas
s152	letoan	Le Toan	law	pol	4	3	0	2	2	0	5	4	4	0	43	15	M	84	MonashU		Monash Univ	AUS	Overseas
s153	phamlanhuong4	Phan Lan Phuong4	law	pol	1	1	0	1	1	0	1	1	1	0	30	5	F	4	MelU		Melbourne Univ	AUS	Overseas
s154	nguyenquythanh	Nguyen Quy Thanh	sociol	econ	0	0	2	2	1	1	4	2	1	1	52	24	M	4	VNU HN	USSH	Univ of Soc Sci Hum HN	HN	North
s155	nguyenthimaihuong	Nguyen Thi Mai Huong	lang	edu	1	0	0	2	1	1	2	1	1	0	46	18	F	85	VNU HN		HN Natl Univ	HN	North
s156	trinhthichung	Trinh Thi Chung	agri	sociol	0	0	1	4	3	1	4	1	0.33	0	30	5	F	4	TNU	AFU	Thai Nguyen Univ	TN	North
s157	haminhtuan	Ha Minh Tuan	agri	sociol	5	0	0	4	3	1	16	5	5	0	36	7	M	4	TNU	AFU	Thai Nguyen Univ, Afroforestry	TN	North
s158	dangphuongthao	Dang Phuong Thao	psych	edu	1	0	0	2	1	1	2	1	1	0	35	7	F	86	LDEA		Lam Dong Edu Agency	LD	South
s159	hothithanhnga	Ho Thi Thanh Nga	agri	sociol	4	0	0	3	1	1	12	4	4	0	33	5	F	87	QueU		Queensland Univ	AUS	Overseas
s160	lequocvi	Le Quoc Vi	energy	sociol	0	0	1	6	4	1	6	1	0.33	0	30	3	M	88	VNU HCM		Vietnam Nat Univ	HCM	South
s161	lethanhhai	Le Thanh Hai	energy	sociol	1	0	1	6	4	1	8	2	1.5	1	47	20	M	88	VNU HCM		Vietnam Nat Univ	HCM	South
s162	levantinh	Le Van Tinh	energy	sociol	0	0	1	5	1	1	5	1	0.25	0	35	7	M	89	NUK		Natl Kaohsiung Univ	TW	Overseas
s163	lybaohiep	Ly Bao Hiep	math	edu	1	0	0	2	1	1	2	1	1	0	45	18	M	90	AGU	PedD	An Giang Univ	AG	South
s164	nguyenthivanha	Nguyen Thi Van Ha	logistics	manag	1	0	0	2	2	0	2	1	0.5	0	39	8	F	91	UTC		Univ of Transport and Com HN	HN	North
s165	daothihongnguyen	Dao Thi Hong Nguyen	econ	manag	1	0	1	5	3	1	8	2	1.33	0	44	13	F	92	IRED		Inst of Res on Edu Dev	HCM	South
s166	truongdinhthang	Truong Dinh Thang	edu	sociol	3	0	2	7	3	1	14	5	3.75	0	35	10	M	92	QTTTC		Quang Tri Teacher Training College	QT	South
s167	vuthanhhuong	Vu Thanh Huong	econ	pol	2	1	0	2	2	0	3	2	2	0	40	10	F	93	VNU HN	UEB	HN Natl Univ	HN	North
s168	nguyenthinganhoa	Nguyen Thi Ngan Hoa	sociol	pol	0	0	2	3	2	1	6	2	1	1	50	23	F	94	VASS	SISS	Southern Inst of Soc Sci	HCM	South
s169	nguyenthithanhtam	Nguyen Thi Thanh Tam	sociol	pol	0	0	2	3	2	1	6	2	0.66	0	35	7	F	94	VASS	IFGS	Institute of Family and Gender Studies	HN	North
s170	nguyenthangdao	Nguyen Thang Dao	econ	pol	3	1	0	2	1	1	5	3	3	0	35	7	M	95	VNU HN	UEB	Univ of Econ and Biz	HN	North
s171	nguyenthiquynhtrang	Nguyen Thi Quynh Trang	edu	psych	5	4	1	2	1	1	6	6	5	0	33	5	F	96	LaTrobe		La Trobe Univ	AUS	Overseas
s172	luongdinhhai	Luong Dinh Hai	philo	sociol	1	1	0	1	1	0	1	1	1	1	55	20	M	97	VASS	IoHS	Inst of Human Studies	HN	North
s173	nguyenduytam	Nguyen Duy Tam	econ	manag	0	0	1	5	5	0	5	1	0.25	0	29	4	M	32	UEH		Univ Econ HCM	HCM	South
s174	phamtienthanh	Pham Tien Thanh	econ	manag	1	0	2	7	7	0	9	3	1.5	0	29	4	M	32	TDTU		Ton Duc Thang Univ	HCM	South
s175	truongthanhvu	Truong Thanh Vu	econ	manag	0	0	1	5	5	0	5	1	0.2	0	37	10	M	32	DSI		Dev Strat Inst, MPI	HN	South
s176	lethanhtung	Le Thanh Tung	econ	manag	1	0	0	2	2	0	2	1	1	0	29	4	M	32	TDTU		Ton Duc Thang Univ	HCM	South
s177	lequangduong	Le Quang Duong	health	sociol	0	0	1	4	2	1	4	1	0.33	0	44	12	M	98	SCDI		Supporting Comm Dev Ini	HN	North
s178	kieuthanhbinh	Kieu Thanh Binh	health	sociol	0	0	3	9	7	1	19	3	0.7	0	45	20	M	98	AAHN		Abt Associates HN	HN	North
s179	nghiemthihavan	Nghiem Thi Ha Van	health	sociol	3	0	3	18	5	1	31	6	4.33	0	40	15	F	98	AAHN		Abt Associates HN	HN	North
s180	khuatthihonggiang	Khuat Thi Hong Giang	health	sociol	0	0	3	6	4	1	18	3	0.6	0	31	7	F	98	ISDS		Inst Soc Dev Stud	HN	North
s181	phamduccuong	Pham Duc Cuong	sociol	health	0	0	3	6	4	1	18	3	0.75	0	32	7	M	98	ISDS		Inst Soc Dev Stud	HN	North
s182	buithimai	Bui Thi Mai	archae	anthro	0	0	1	13	4	1	13	1	0.13	0	45	20	F	24	CPAMFr		CPAMFr	FR	Overseas
s183	nguyenthimaihuong2	Nguyen Thi Mai Huong2	archae	anthro	0	0	1	13	4	1	13	1	0.05	0	45	15	F	24	VASS	VNAr	VN Inst of archaeologgy	HN	North
s184	phanxuanhao	Phan Xuan Hao	archae	anthro	0	0	1	11	5	1	11	1	0.13	1	53	28	M	24	VNUA		Univ of Agriculture HN	HN	North
s185	nguyenlancuong	Nguyen Lan Cuong	archae	anthro	0	0	5	20	4	1	45	5	1.02	1	55	30	M	24	VASS	VNAr	VN Inst of archaeologgy	HN	North
s186	lammydung	Lam My Dung	archae	anthro	1	1	1	12	4	1	13	2	1.14	1	58	30	F	24	VNU HN	USSH	Univ of Soc Sci Hum HN	HN	North
s187	nguyenthikimthuy	Nguyen Thi Kim Thuy	archae	anthro	0	0	8	37	7	1	71	8	1.6	0	45	20	F	24	VASS	VNAr	VN Inst of archaeologgy	HN	North
s188	nguyenxuantrach	Nguyen Xuan Trach	Agri	anthro	0	0	1	11	5	1	11	1	0.11	1	59	30	M	24	VNUA		Univ of Agriculture HN	HN	North
s189	nguyenhuunam	Nguyen Huu Nam	agri	anthro	0	0	1	11	5	1	11	1	0.05	1	62	33	M	24	VNUA		Univ of Agriculture HN	HN	North
s190	vungocthanh	Vu Ngoc Thanh	biology	anthro	0	0	1	11	5	1	11	1	0.05	0	63	33	M	24	VNU HN		HN Natl Univ	HN	North
s191	nguyenthithanhvan	Nguyen Thi Thanh Van	econ	manag	2	0	0	2	2	0	4	2	2	0	35	10	F	99	UTE HCM		Univ Tech and Edu HCM	HCM	South
s192	nguyenthienduy	Nguyen Thien Duy	econ	manag	0	0	2	2	2	0	4	2	1	0	37	12	M	99	UEH		Univ Econ HCM	HCM	South
s193	nguyenvutuuyen	Nguyen Vu Tu Uyen	econ	manag	1	1	0	1	1	0	1	1	1	0	30	5	F	100	None			HCM	South
s194	phamthihuong	Pham Thi Huong	lang	edu	1	0	0	2	1	1	2	1	1	0	30	5	F	101	UFM		Univ Fin and Marketing HCM	HCM	South
s195	phamcatlam	Pham Cat Lam	econ	manag	0	0	1	2	2	0	2	1	0.5	0	27	2	M	93	VNU HN		HN Natl Univ	HN	North
s196	phanhoangthuthao	Phan Hoang Thu Thao	energy	edu	1	0	0	2	1	1	2	1	1	0	26	2	F	102	KKU		Kitakyushu Univ	JP	Overseas
s197	phanngocthach	Phan Ngoc Thach	edu	sociol	1	0	0	3	1	1	3	1	1	0	43	10	M	103	DTHU		Dong Thap Univ	DT	South
s198	hangbduong	Hang B Duong	edu	manag	0	0	1	3	2	1	3	1	0.5	0	30	5	F	52	FTU		Foreign Trade Univ	HN	North
s199	trankyphuong	Tran Ky Phuong	ethno	anthro	2	1	0	2	1	1	3	2	2	0	60	35	M	104	AALAV	AMCA	Alliance of Arts and Literature Associations of Vietnam	HN	North
s200	vongthinhnam	Vong Thinh Nam	envi	sociol	1	1	0	1	1	0	1	1	1	0	30	5	M	105	UTE HCM		Univ Tech and Edu HCM	HCM	South
s201	nguyenthanhbao	Nguyen Thanh Bao	engineer	manag	3	0	0	4	2	1	10	3	3	0	38	13	M	106	OU HCM		Open Univ HCM		South
s202	nguyenthehue	Nguyen The Hue	sociol	health	0	0	1	2	2	0	2	1	0.5	0	55	20	M	107	VIERI		VN Elderly Research Inst	HN	North
s203	nguyenthitanloc	Nguyen Thi Tan Loc	econ	agri	0	0	5	12	6	1	22	5	2.28	0	35	10	F	108	VAAS		VN Acad of Agri Sci	HN	North
s204	nguyenthimaihuong3	Nguyen Thi Mai Huong3	edu	sociol	1	0	0	2	1	1	2	1	1	0	32	7	F	109	VNU HN	HNUE	Hanoi Nalt Univ of Edu	HN	North
s205	phanthigiactam	Phan Thi Giac Tam	econ	agri	0	0	2	8	4	1	10	2	0.83	0	40	15	F	108	NLU HCM		Nong Lam University HCM	HCM	South
s206	daotheanh	Dao The Anh	econ	agri	1	0	1	6	4	1	7	2	1.33	0	53	28	M	108	VAAS		VN Acad of Agri Sci	HN	North
s207	vutrongbinh	Vu Trong Binh	econ	agri	0	0	3	9	5	1	15	3	0.83	0	54	26	M	108	IPSARD		Inst of Pol & Strat for Agri & Rural Dev	HN	North
s208	hoangbangan	Hoang Bang An	econ	agri	0	0	2	4	3	1	7	2	0.58	0	65	30	M	108	VAAS		VN Acad of Agri Sci	HN	North
s209	hothanhson	Ho Thanh Son	econ	agri	0	0	1	4	3	1	4	1	0.33	0	40	15	M	108	VAAS		VN Acad of Agri Sci	HN	North
s210	khuatthihaioanh	Khuat Thi Hai Oanh	sociol	health	0	0	11	38	17	1	77	11	3.78	0	40	15	F	98	SCDI		Supporting Comm Dev Ini	HN	North
s211	doquynhchi	Do Quynh Chi	Manag	pol	2	1	0	2	1	1	3	2	2	0	38	13	F	110	ERC		Viet Labour Research Center	HN	North
s212	phamquynhanh	Pham Quynh Anh	econ	manag	1	1	0	1	1	0	1	1	1	0	55	15	F	111	VNU HN		HN Natl Univ	HN	North
s213	nguyenthithuyminh	Nguyen Thi Thuy Minh	lang	edu	11	6	2	8	8	0	24	13	12	1	35	7	F	112	NIES		Natl Inst of Edu Singapore	SG	Overseas
s214	buithihongminh	Bui Thi Hong Minh	edu	sociol	7	0	3	14	3	1	28	10	8	1	45	20	F	113	UoB		Univ of Bath	UK	Overseas
s215	nguyenphammuoi	Nguyen Pham Muoi	econ	sociol	1	0	0	2	1	1	2	1	1	0	61	20	M	114	TV		Toan Viet Co., LTD	HN	North
s216	hodacnguyennga	Ho Dac Nguyen Nga	manag	econ	1	0	0	3	1	1	3	1	1	0	41	11	M	115	SFSU		San Francisco State Univ	USA	Overseas
s217	nguyenminhtuan	Nguyen Minh Tuan	manag	edu	2	2	1	7	1	1	9	3	2.14	0	50	15	M	116	VNU HCM		Vietnam Nalt Univ HCM	HCM	South
s218	nguyenphuonganh	Nguyen Phuong Anh	math	econ	2	0	0	3	2	1	5	2	2	0	40	20	F	117	VNU HCM		Vietnam Nalt Univ HCM	HCM	South
s219	letrinhhai	Le Trinh Hai	eco	pol	6	0	1	37	30	1	45	7	6.5	0	41	10	F	41	VAST	IoG	Inst of geo; VAST	HN	North
s220	nguyenngockhanh	Nguyen Ngoc Khanh	eco	pol	0	0	1	12	10	1	12	1	0.33	1	67	35	M	41	VAST	IoG	Inst of geo; VAST	HN	North
s221	nguyenkhanhvan	Nguyen Khanh Van	eco	pol	0	0	1	12	10	1	12	1	0.25	1	35	64	F	41	VAST	IoG	Inst of geo; VAST	HN	North
s222	tranvanthuy	Tran Van Thuy	envi	pol	0	0	1	12	10	1	12	1	0.2	1	30	57	M	41	VNU HN		VNU Science	HN	North
s223	lethithuhien	Le Thi Thu Hien	geo	pol	0	0	1	12	10	1	12	1	0.16	0	44	19	F	41	VAST	IoG	Inst of geo; VAST	HN	North
s224	vuongquocchien	Vuong Quoc Chien	sociol	eco	0	0	1	12	10	1	12	1	0.14	0	41	16	M	41	VUB		Vrije Universiteit Brusse	BE	Overseas
s225	laivinhcam	Lai Vinh Cam	geo	pol	0	0	2	17	15	1	20	2	0.18	1	61	30	M	41	VAST	IoG	Inst of geo; VAST	HN	North
s226	hoangbac	Hoang Bac	geo	pol	0	0	1	12	10	1	12	1	0.13	0	35	7	M	41	VAST	IoG	Inst of geo; VAST	HN	North
s227	nguyenthanhliem	Nguyen Thanh Liem	sociol	health	1	0	2	13	7	1	15	3	1.83	0	43	16	M	118	PHAD		Inst of Pop, Hea and Dev	HN	North
s228	nguyenhuuminh	Nguyen Huu Minh	sociol	health	0	0	3	14	3	1	19	3	0.74	1	60	20	M	118	VASS	IFGS	Inst of Family & Gender Studies	HN	North
s229	lahaianh	La Hai Anh	econ	pol	1	0	2	3	2	1	6	3	2	0	39	10	F	119	VASS	CAF	Center for Analysis and Forecast	HN	North
s230	hoangxuantrung	Hoang Xuan Trung	econ	pol	2	0	0	3	2	1	6	2	2	0	38	11	M	120	VASS	IoES	Inst of Euro Stu	HN	North
s231	phamsicong	Pham Si Cong	econ	pol	4	1	3	10	3	1	19	7	5.33	0	38	15	M	120	DeaU		Deakin University	AUS	Overseas
s232	nguyenngoctrung	Nguyen Ngoc Trung	econ	pol	2	0	0	6	3	1	9	2	2	0	47	20	M	121	VASS	IoHS	Inst of Human Stud, VASS	HN	North
s233	phamthanhnghi	Pham Thanh Nghi	psych	pol	2	0	0	6	3	1	9	2	0.66	1	65	37	M	121	VASS	IoPsy	Inst of Psy	HN	North
s234	vuphamnguyenthanh	Vu Pham Nguyen Thanh	sociol	health	0	0	2	11	3	1	12	2	0.58	0	40	15	M	122	VASS	IoS	Inst of Sociol, VASS	HN	North
s235	lethucduc	Le Thuc Duc	econ	pol	1	1	2	13	1	1	17	3	1.53	0	48	23	M	123	VASS	IoS	Inst of Sociol, VASS	HN	North
s236	nguyenphuonganh2	Nguyen Phuong Anh 2	manag	econ	2	0	0	2	1	1	4	2	2	1	37	7	F	124	SMCC		Saint Mary�s College California	USA	Overseas
s237	nguyenngoctho	Nguyen Ngoc Tho	culture	edu	1	1	0	1	1	0	1	1	1	0	39	17	M	125	VNU HCM	USSH HCM	Univ Soc Sci Hum, VNU HCM	HCM	South
s238	nguyenlemai	Nguyen Le Mai	IT	health	4	0	4	22	2	1	42	8	5.32	1	47	20	F	126	DeaU		Deakin University	AUS	Overseas
s239	nguyenanphuong	Nguyen An Phuong	politics	sociol	0	0	1	3	2	1	3	1	0.5	0	45	20	F	118	UoL		Univ of Leeds	UK	Overseas
s240	nguyenquynhtrang	Nguyen Quynh Trang	health	sociol	5	0	12	35	6	1	87	17	9.65	0	36	10	F	127	ISEE		Inst for Studies of Soc, Econ, Envi	HN	North
s241	nguyenhaiyen	Nguyen Hai Yen	philo	sociol	0	0	2	8	4	1	16	2	0.5	0	36	5	F	127	CSIP		Centre for Social Initiatives Promotion	HN	South
s242	chauvukieuloan	Chau Vu Kieu Loan	sociol	pol	0	0	2	8	4	1	16	2	0.32	0	36	5	F	127	CSIP		Centre for Social Initiatives Promotion	HN	South
s243	nguyenthuthinam	Nguyen Thi Thu Nam	health	sociol	1	0	3	12	4	1	26	4	1.48	0	45	20	F	127	ISEE		Inst for Studies of Soc, Econ, Envi	HN	North
s244	tranviethoi	Tran Viet Hoi	manag	econ	0	0	1	5	3	1	5	1	0.25	0	35	7	M	121	HAUI		HN Univ of Industry	HN	North
s245	vuhoangduong	Vu Hoang Duong	econ	manag	1	1	0	1	1	0	1	1	1	0	31	5	M	128	VASS	VIE	VN Inst of Econ,VASS	HN	North
s246	nhamthituyetthanh	Nham Thi Tuyet Thanh	health	sociol	0	0	2	17	6	1	39	2	0.26	0	30	5	F	98	SCDI		Supporting Comm Dev Ini	HN	North
s247	nguyenviethung2	Nguyen Viet Hung2	lang	edu	2	2	0	1	1	0	2	2	2	0	45	15	M	129	VNU HN		HN Natl Univ	HN	North
s248	giantutrung	Gian Tu Trung	edu	sociol	0	0	1	3	1	1	3	1	0.33	0	43	15	M	130	IRED		Inst of Res on Edu Dev	HCM	South
s249	nguyenthithinh	Nguyen Thi Thinh	lang	edu	0	0	1	5	3	1	5	1	0.2	0	40	15	F	92	HKIE		Hong Kong Inst of Edu	HK	Overseas
s250	vusongha	Vu Song Ha	health	sociol	6	2	5	15	3	1	40	11	7.83	0	44	15	F	98	CCIHP		Consultation of Investment in Health Promotion	HN	North
s251	hoangtuanh	Hoang Tu Anh	health	sociol	4	1	10	26	11	1	72	14	7.06	0	44	17	F	98	CCIHP		Consultation of Investment in Health Promotion	HN	North
s252	quachthutrang	Quach Thu Trang	health	sociol	2	1	3	7	4	1	19	5	2.41	0	36	11	F	98	CCIHP		Consultation of Investment in Health Promotion	HN	North
s253	tranhungminh	Tran Hung Minh	health	sociol	0	0	5	23	5	1	42	5	1.05	0	44	17	M	98	CCIHP		Consultation of Investment in Health Promotion	HN	North
s254	tranthanhtam	Tran Thanh Tam	health	sociol	0	0	1	3	3	0	3	1	0.33	0	36	11	F	98	CCIHP		Consultation of Investment in Health Promotion	HN	North
s255	dothithanhha	Do Thi Thanh Ha	lang	edu	0	0	1	4	4	0	4	1	0.5	0	40	15	F	112	VNU HN		HN Natl Univ	HN	North
s256	nguyenthihanh	Nguyen Thi Hanh	lang	edu	8	5	0	4	2	1	11	8	8	1	46	20	F	112	HawU		Hawaii Univ	USA	Overseas
s257	nguyentuananh2	Nguyen Tuan Anh 2	lang	edu	0	0	1	4	4	0	4	1	0.33	0	30	4	M	112	VNU HN		HN Natl Univ	HN	North
s258	phamminhtam	Pham Minh Tam	lang	edu	0	0	2	3	3	0	6	2	0.66	0	35	7	F	112	VNU HN		HN Natl Univ	HN	North
s259	phamthihanh	Pham Thi Hanh	lang	edu	0	0	2	3	3	0	6	2	1	0	38	10	F	112	VNU HN		HN Natl Univ	HN	North
s260	phamthithanhthuy	Pham Thi Thanh Thuy	lang	edu	0	0	1	4	4	0	4	1	0.25	0	39	12	F	112	VNU HN		HN Natl Univ	HN	North
s261	hogiaanhle	Ho Gia Anh Le	lang	edu	2	2	2	2	2	0	6	4	3	0	40	12	F	112	NUS		Natl Univ Sing	SG	Overseas
s262	levancanh	Le Van Canh	lang	edu	2	1	0	2	2	0	3	2	2	0	58	30	M	112	VNU HN		HN Natl Univ	HN	North
s263	haquynhhoa	Ha Quynh Hoa	econ	manag	0	0	1	4	4	0	4	1	0.33	0	42	17	F	131	NEU		Natl Econ Univ	HN	North
s264	nguyenthihien	Nguyen Thi Hien	culture	sociol	1	1	1	5	4	1	6	2	1.2	1	52	21	F	48	VICAS		VN Inst of Cul & Art Studies	HN	North
s265	phamvankhanh	Pham Van Khanh	econ	manag	2	2	5	5	5	0	16	7	4.25	0	35	7	M	131	MTA		Military Tech Academy	HN	North
s266	vuthiha	Vu Thi Ha	anthro	ethno	0	0	1	5	4	1	5	1	0.5	0	30	3	F	48	VASS	VME	VN Museum of Ethno	HN	North
s267	vuthithanhtam	Vu Thi Thanh Tam	anthro	ethno	0	0	2	6	5	1	8	2	0.83	0	37	10	F	48	VASS	VME	VN Museum of Ethno	HN	North
s268	nguyenquangha	Nguyen Quang Ha	forestry	econ	0	0	1	4	3	1	4	1	0.25	1	60	30	M	36	VNUF		VN Forestry Univ	HN	North
s269	vuquanghoi	Vu Quang Hoi	manag	health	0	0	2	3	3	0	5	2	1	0	53	10	M	3	Bitexco		Bitexco Corp	HCM	South
s270	nguyentuphuong	Nguyen Tu Phuong	pol	manag	3	3	0	1	1	0	3	3	3	0	28	4	F	132	AdeU		Adelaide Univ	AUS	Overseas
s271	buihaithiem	Bui Hai Thiem	pol	law	3	3	0	1	1	0	3	3	3	0	40	10	M	133	QueU		Queensland Univ	AUS	Overseas
s272	tranthanhnam	Tran Thanh Nam	Sociol	Health	2	0	2	10	3	1	19	4	2.4	0	38	11	M	134	AJC		Acad Journ Com HN	HN	North
s273	vumanhloi	Vu Manh Loi	sociol	pol	0	0	1	4	2	1	4	1	0.33	1	60	30	M	135	VASS	IoS	Inst of Sociol, VASS	HN	North
s274	vutuanhuy	Vu Tuan Huy	sociol	pol	0	0	1	4	2	1	4	1	0.25	0	45	15	M	135	VASS	IoS	Inst of Sociol, VASS	HN	North
s275	hoanglananh	Hoang Lan Anh	sociol	pol	12	6	2	9	1	1	31	14	12.58	0	50	25	F	136	MelU		Melbourne Univ	AUS	Overseas
s276	nguyenthanhbinh	Nguyen Thanh Binh	sociol	pol	2	2	0	1	1	0	2	2	2	0	41	15	M	137	FUB		Free Univ of Berlin	GER	Overseas
s277	nguyenngochuong	Nguyen Ngoc Huong	sociol	culture	9	4	2	11	2	1	27	11	9.66	0	39	15	F	138	USC		Univ of South Carolina	USA	Overseas
s278	nguyenthilanhuong	Nguyen Thi Lan Huong	edu	pol	3	3	0	1	1	0	3	3	3	0	37	10	F	139	HAUI		HN Univ of Industry	HN	North
s279	nguyenthivanhanh	Nguyen Thi Van Hanh	sociol	psych	1	1	0	1	1	0	1	1	1	0	37	10	F	140	VNU HN		HN Natl Univ	HN	North
s280	nguyenthiminh	Nguyen Thi Minh	econ	pol	2	2	0	1	1	0	1	2	2	1	53	16	F	141	NEU		Natl Econ Univ	HN	North
s281	nguyenvothuhuong	Nguyen Vo Thu Huong	pol	sociol	1	1	0	1	1	0	1	1	1	1	55	25	F	142	UCLA		UCLA	USA	Overseas
s282	phamvancu	Pham Van Cu	geo	sociol	1	0	4	22	7	1	35	5	1.88	1	68	40	M	74	VNU HN		HN Natl Univ	HN	North
s283	vukimchi	Vu Kim Chi	geo	sociol	1	0	4	38	6	1	57	5	1.55	0	35	18	F	74	VNU HN		HN Natl Univ	HN	North
s284	phamngochai	Pham Ngoc Hai	geo	sociol	0	0	1	5	5	0	5	1	0.2	0	34	10	M	74	VNU HN		HN Natl Univ	HN	North
s285	phamthithanhhien	Pham Thi Thanh Hien	geo	sociol	0	0	1	5	5	0	5	1	0.5	0	34	10	F	74	MonU		Univ of Montreal, Can	CAN	Overseas
s286	tongthiaihuyen	Tong Thi Ai Huyen	geo	sociol	0	0	1	5	5	0	5	1	0.33	0	34	10	F	74	VNU HN		HN Natl Univ	HN	North
s287	nguyenthithuyhang	Nguyen Thi Thuy Hang	geo	sociol	0	0	1	5	5	0	5	1	0.25	0	34	10	F	74	VNU HN		HN Natl Univ	HN	North
s288	nguyenanthinh	Nguyen An Thinh	geo	sociol	1	0	2	12	9	1	14	3	1.7	1	37	10	M	74	VNU HN		HN Natl Univ	HN	North
s289	vuanhdung	Vu Anh Dung	geo	sociol	0	0	1	5	4	1	5	1	0.5	0	30	5	M	74	VNU HN		HN Natl Univ	HN	North
s290	hoanganhhuy	Hoang Anh Huy	geo	sociol	0	0	1	5	4	1	5	1	0.25	0	47	20	M	74	HUNRE		HN Univ of Natl Res and Envi	HN	North
s291	nguyencaohuan	Nguyen Cao Huan	geo	sociol	0	0	2	10	10	0	11	2	1.16	1	65	30	M	41	VNU HN		HN Natl Univ	HN	North
s292	danthingocyen	Dang Thi Ngoc Yen	lang	edu	1	0	0	2	1	1	2	1	1	0	35	7	F	143	VNU HN		HN Natl Univ	HN	North
s293	thaichau	Thai Chau	lang	edu	1	0	0	2	1	1	2	1	1	0	35	7	M	144	DNU		Danang Univ	DN	Center
s294	tranthily	Tran Thi Ly	edu	lang	13	5	4	10	6	1	30	17	15	0	37	10	F	6	DeaU		Deakin University	AUS	Overseas
s295	phanthithanhhang	Phan Thi Thanh Hang	lang	edu	1	1	0	1	1	0	1	1	1	0	40	15	F	145	UoO		Univ of Otago	NZ	Overseas
s296	phamthisonghanh	Pham Thi Song Hanh	manag	econ	3	0	1	4	2	1	12	4	2.83	0	40	15	F	38	SHU		Sheffield Hallam Univ	UK	Overseas
s297	duongtronghue	Duong Trong Hue	media	sociol	3	0	0	5	2	1	7	3	3	0	41	12	M	146	RMIT HCM		RMIT HCM	HCM	South
s298	vuhongtien	Vu Hong Tien	media	sociol	4	1	1	5	2	1	10	5	4.5	0	35	7	M	146	UAuTe		Univ of Austin Texas	USA	Overseas
s299	phamduykhanh	Pham Duy Khanh	econ	agri	1	0	1	6	2	1	10	2	1.5	0	37	10	M	108	IPSARD		Inst of Pol & Strat for Agri & Rural Deve	HN	North
s300	phamhien	Pham Hien	lang	psych	1	0	0	2	1	1	2	1	1	0	45	20	M	147	VASS	IoLE	Institute of Lexicography and Encyclopedia, VASS	HN	North
s301	tranky	Tran Ky	econ	pol	0	0	1	2	1	1	2	1	0.5	0	45	20	M	148	WB VN		World Bank VN	HN	North
s302	truongbachle	Truong Bach Le	lang	edu	1	0	0	2	2	0	2	1	1	0	55	25	M	6	HueU		Hue Univ	HUE	Center
s303	buiphuhung	Bui Phu Hung	lang	edu	1	0	0	2	2	0	2	1	1	0	30	5	M	149	VHU		Van Hien Univ	DN	Center
s304	tranthihai	Tran Thi Hai	lang	edu	0	1	1	2	2	0	2	1	0.5	0	30	5	F	149	HCMUFA		HCM Univ of Fine Arts	HCM	South
s305	nguyenthinhai	Nguyen Thi Nhai	edu	lang	0	0	2	2	2	0	4	2	1	0	37	10	F	6	MonashU		Monash Univ	AUS	Overseas
s306	phamthilien	Pham Thi Lien	sociol	edu	3	1	2	4	2	1	9	5	4	0	50	22	F	6	MacU		Maccquire Univ	AUS	Overseas
s307	vuthiphuongthao	Vu Thi Phuong Thao	edu	lang	0	0	2	2	2	0	4	2	1	0	30	6	F	6	MelU		Melbourne Univ	AUS	Overseas
s308	danghason	Dang Ha Son	sociol	health	0	0	2	9	7	1	14	2	0.45	0	33	7	M	98	AAHN		Abt Associates HN	HN	North
s309	lytrongdai	Ly Trong Dai	geo	envi	0	0	1	8	8	0	8	1	0.2	0	30	3	M	41	VAST	IoG	Inst of geo; VAST	HN	North
s310	nguyenducduong	Nguyen Duc Duong	health	sociol	0	0	1	7	3	1	7	1	0.2	0	40	10	M	150	USAID		USAID	USA	Overseas
s311	nguyenmanhha	Nguyen Manh Ha	geo	envi	0	0	1	8	8	0	8	1	0.25	0	50	20	M	41	VAST	IoG	Inst of geo; VAST	HN	North
s312	nguyenphong	Nguyen Phong	health	sociol	0	0	1	8	6	1	8	1	0.33	0	32	5	M	98	AAHN		Abt Associates HN	HN	Overseas
s313	nguyenthanhxuan	Nguyen Thanh Xuan	econ	pol	4	2	7	8	3	1	32	11	7.16	0	40	11	M	120	DeaU		Deakin University	AUS	Overseas
s314	nguyenthidiu	Nguyen Thi Diu	health	sociol	0	0	1	8	6	1	8	1	0.17	0	40	10	M	98	AAHN		Abt Associates HN	HN	North
s315	phungxuanthanh	Phung Xuan Thanh	econ	pol	0	0	1	3	3	0	3	1	0.5	0	30	5	M	1	CECODES		Center for Com Supp Dev Stud	HN	North
s316	ninhquanghai	Ninh Quang Hai	econ	pol	0	0	1	3	3	0	3	1	0.33	1	45	15	M	1	CECODES		Center for Com Supp Dev Stud	HN	North
s317	doanquanghung	Doan Quang Hung	econ	pol	0	0	1	3	1	1	3	1	1	0	30	3	M	1	Depocen		Dev and Pol Res Center	HN	North
s318	nguyendanglam	Nguyen Dang Lam	manag	sociol	10	0	2	16	6	1	36	12	8.49	1	42	14	M	2	BloU		Bloomburg University	USA	Overseas
s319	tominhthu	To Minh Thu	econ	pol	1	0	0	2	1	1	2	1	1	0	40	10	F	151	MRI		Mitsubishi Res Inst	JP	Overseas
s320	nguyencaonam	Nguyen Cao Nam	econ	agri	4	0	17	19	8	1	77	21	11.31	0	41	16	M	4	AdeU		Adelaide Univ	AUS	Overseas
s321	tranduchiep	Tran Duc Hiep	econ	pol	0	0	1	4	4	0	4	1	0.25	1	44	18	M	4	VNU HN	UEB	Univ Econ Biz, VNU HN	HN	North
s322	leha	Le Ha	econ	pol	1	0	1	3	3	0	3	2	1	0	40	13	M	4	MDRI		Mekong Dev Res Inst		North
s323	nguyentanh	Nguyen T. Anh	econ	pol	1	0	0	3	3	0	3	1	1	0	43	18	M	37	CIEM		Central Inst of Econ Manag	HN	North
s324	daothithugiang	Dao Thi Thu Giang	econ	pol	0	0	1	3	3	0	3	1	0.33	1	45	18	F	37	FTU		Foreign Trade Univ	HN	North
s325	nguyenvangiap	Nguyen Van Giap	econ	pol	2	0	3	8	2	1	16	5	3.08	0	45	18	M	78	IPSARD		Inst of Pol & Strat for Agri & Rural Dev	HN	North
s326	tranngominhtam	Tran Ngo Minh Tam	econ	pol	0	0	1	4	2	1	4	1	0.25	0	41	12	F	4	VASS	CAF	Center of Analysis and Forecast	HN	North
s327	nguyenthithuydung	Nguyen Thi Thuy Dung	manag	econ	0	0	1	4	4	0	4	1	0.5	0	29	5	F	4	AFHN		Acad Fin HN	HN	North
s328	nguyenthiminhhue	Nguyen Thi Minh Hue	manag	econ	0	0	1	4	4	0	4	1	0.33	0	44	12	F	4	NEU		School of Banking & Fin, NEU	HN	North
s329	nguyenquocviet	Nguyen Quoc Viet	pol	econ	0	0	1	4	4	0	4	1	0.25	0	41	17	M	4	VNU HN	UEB	Univ Econ Biz, VNU HN	HN	North
s330	nguyenvanphat	Nguyen Van Phat	econ	manag	0	0	1	3	2	1	3	1	0.5	1	61	35	M	66	HueU		Hue Univ	HUE	Center
s331	donam	Do Nam	econ	manag	0	0	1	4	3	1	4	1	0.33	0	40	15	M	66	HueU		Hue Univ, Dept of Sci and Tech	HUE	Center
s332	nguyenhoangdiemmy	Nguyen Hoang Diem My	econ	manag	0	0	2	6	3	1	7	2	1	0	32	5	F	66	HueU		Hue Univ	HUE	Center
s333	buiductinh	Bui Duc Tinh	econ	envi	1	0	2	8	5	1	13	3	1.83	1	42	14	M	66	HueU		Hue Univ	HUE	Center
s334	buithitam	Bui Thi Tam	econ	envi	0	0	1	5	5	0	5	1	0.2	1	55	28	F	66	HueU		Hue Univ	HUE	Center
s335	nguyenvantoan	Nguyen Van Toan	econ	envi	0	0	1	3	3	0	3	1	0.33	1	61	30	M	66	HueU		Hue Univ	HUE	Center
s336	tranvangiaiphong	Tran Van Giai Phong	envi	econ	3	0	7	27	8	1	50	10	5.12	0	42	15	M	66	HueU		Hue Univ	HUE	Center
s337	buidungthe	Bui Dung The	econ	envi	0	0	2	9	5	1	0.75	2	0.75	1	53	24	M	66	HueU		Hue Univ Econ Univ	HUE	Center
s338	maivanxuan	Mai Van Xuan	econ	manag	0	0	1	4	3	1	0.5	1	0.5	1	60	26	M	66	HueU		Hue Univ	HUE	Center
s339	nguyenthihongdiep	Nguyen Thi Hong Diep	econ	pol	0	0	1	2	2	0	0.5	1	0.5	0	30	3	F	4	HoDU		Hong Duc Univ	TH	North
s340	buidaithu	Bui Dai Thu	health	econ	1	0	0	2	2	0	2	1	0.5	0	50	23	M	4	ISMS		Inst of Soc & Media Stud	HN	North
s341	bachnthang	Bach N. Thang	manag	pol	0	0	1	4	4	0	4	1	0.5	0	37	12	M	10	NEU	APIM	Asia Pacific Inst of Manag	HN	North
s342	lequangthanh	Le QuangThanh	manag	pol	10	7	3	8	5	1	22	13	11.83	0	40	15	M	10	FlinU		Flinders Univ	AUS	Overseas
s343	nguyentbinh	Nguyen T. Binh	econ	manag	0	0	1	3	2	1	3	1	0.33	0	30	5	M	10	NEU		Natl Econ Univ	HN	North
s344	hodinhbao	Ho Dinh Bao	econ	manag	1	1	1	4	4	0	5	2	1.5	0	41	14	M	10	NEU		Natl Econ Univ	HN	North
s345	nguyenphuccanh	Nguyen Phuc Canh	econ	pol	0	0	2	2	2	0	2	2	1	0	30	5	M	16	UEH		Univ Econ HCM	HCM	South
s346	buithuhong	Bui Thu Hong	econ	pol	0	0	2	2	2	0	4	2	1	0	40	10	F	16	FLITU		HCMC For Lang & IT Univ	HCM	South
s347	nguyenanhduong	Nguyen Anh Duong	econ	pol	0	0	1	2	2	0	2	1	0.5	0	35	8	M	13	CIEM		Central Inst of Econ Manag	HN	North
s348	ledongtam	Le Dong Tam	econ	pol	0	0	1	3	2	1	3	1	0.33	0	40	15	M	1	WMU		Winconsin Madison Univ	USA	Overseas
s349	nguyentrongco	Nguyen Trong Co	econ	pol	1	0	0	3	3	0	3	1	1	1	50	18	M	4	AFHN		Acad Fin HN	HN	North
s350	huynhtruonghuy	Huynh Truong Huy	econ	manag	1	0	1	3	2	1	4	2	1.5	0	40	14	M	152	CTU		Can Tho Univ	CT	South
s351	nguyenhonghai	Nguyen Hong Hai	pol	fa	2	1	0	2	1	1	3	2	2	0	35	10	M	153	QueU		Queensland Univ	AUS	Overseas
s352	nguyenhungquang	Nguyen Hung Quang	law	pol	0	0	1	2	1	1	2	1	0.5	0	37	10	M	84	NHQA		NHQuang& Assc	HN	North
s353	phantathien	Phan Tat Hien	math	econ	0	0	1	3	2	1	3	1	0.5	0	30	3	M	117	SGU	Math Dept	Saigon Uni	HCM	South
s354	nguyenlethetung	Nguyen Le The Tung	it	envi	0	0	1	9	4	1	9	1	0.13	0	30	5	M	41	MPS		Ministry of Public Security	HN	North
s355	chulamthai	Chu Lam Thai	it	envi	0	0	1	9	4	1	9	1	0.33	0	40	12	M	41	MoIC		Ministry of Information and Communications	HN	North
s356	vuvanhieu	Vu Van Hieu	envi	anthro	1	0	2	12	11	1	19	3	1.64	0	35	7	M	41	BrusU		Brussel Univ	BE	Overseas
s357	phamthithuha	Pham Thi Thu Ha	eco	pol	0	0	1	8	8	0	8	1	0.33	0	40	15	F	41	VNU HN		HN Natl Univ	HN	North
s358	tranvany	Tran Van Y	geo	envi	0	0	1	4	3	1	4	1	0.33	1	50	23	M	41	VAST		VN Natl Univ	HN	North
s359	buiquangthang	Bui Quang Thang	art	culture	1	1	0	1	1	0	1	1	1	1	63	29	M	154	VICAS		VN Inst of Cul & Art Studies	HN	North
s360	truonghuyenchi	Truong Huyen Chi	anthro	ethno	1	1	0	1	1	0	1	1	1	0	43	18	F	155	ICIMOD		International Centre for Integrated Mountain Development	NP	Overseas
s361	daoquangvinh	Dao Quang Vinh	archi	sociol	0	0	1	3	1	1	3	1	0.33	0	40	10	M	156	None			HN	North
s362	nguyenkimdung	Nguyen Kim Dung	anthro	ethno	1	1	0	1	1	0	1	1	1	0	40	10	F	24	None			HN	North
s363	phamtrungha	Pham Trung Ha	culture	art	0	0	2	4	1	1	6	2	0.58	0	35	7	M	157	VTC		VTC game	HN	North
s364	tranngocca	Tran Ngoc Ca	med	art	1	1	0	1	1	0	1	1	1	1	50	20	M	158	NCSTP		National Council for Sci and Tech Policy	HN	North
s365	nguyenchinhduc	Nguyen Chinh Duc	lang	edu	3	3	0	3	3	0	3	3	3	0	40	10	M	159	DNU		Danang Univ	DN	Center
s366	nguyenthanhlong	Nguyen Thanh Long	lang	edu	1	0	0	3	1	1	3	1	1	0	42	15	M	160	HLU		Ha Long Univ	HL	North
s367	nguyenvanlong	Nguyen Van Long	lang	edu	5	5	0	5	5	0	5	5	5	1	44	9	M	161	DNU		Danang Univ	DN	Center
s368	nguyenthanhthuy	Nguyen Thanh Thuy	logistics	manag	1	1	0	1	1	0	1	1	1	1	35	5	F	162	RMIT HN		RMIT Hanoi	HN	North
s369	phannhao	Phan N Hao	anthro	art	1	1	0	1	1	0	1	1	1	0	48	17	M	163	NIU		Northern Illinois University, DeKalb, United States	USA	Overseas
s370	phanthanhtu	Phan Thanh Tu	econ	manag	0	0	1	3	1	1	3	1	0.5	0	35	7	M	164	HDU		Hai Duong Univ	HD	North
s371	vanngocsang	Van Ngoc Sang	sociol	edu	1	0	0	2	1	1	2	1	1	0	37	10	M	165	UTM		Universiti Teknologi Malaysia	ML	Overseas
s372	truongngocthang	Truong Ngoc Thang	culture	art	0	0	2	3	1	1	6	2	0.66	1	60	30	M	166	CMH		HCMC Conservatory of Music	HCM	South
s373	dothiphuongthao	Do Thi Phuong Thao	physics	edu	2	0	1	3	2	1	7	3	2.5	0	35	5	F	167	CTU		Can Tho Univ	CT	South
s374	tranduythi	Tran Duy Thi	fa	sociol	0	0	1	5	1	1	5	1	0.2	0	55	20	M	168	MOFA		Ministry of Foreign Affair	HN	North
s375	tranthanhthu	Tran Thanh Thu	agri	econ	1	0	0	3	1	1	3	1	1	0	32	3	F	169	KyuU		Kyushu Univ	JP	Overseas
s376	trinhthithu	Trinh Thi Thu	tourism	manag	5	0	0	3	1	1	12	5	5	0	35	7	F	170	PICV		Pegasus International College, Da Nang	DN	Center
s377	huynhvanphuc	Huynh Van Phuc	lang	sociol	1	0	0	4	1	1	4	1	1	0	40	15	M	171	MahU		Mahasakham Univ, Fal Hum & Soc Sci	TL	Overseas
s378	hoanganhtuan	Hoang Anh Tuan	history	fa	1	1	0	1	1	0	1	1	1	1	41	16	M	172	VNU HN	USSH	HN Natl Univ	HN	North
s379	lequangcanh	Le Quang Canh	econ	manag	3	2	3	7	5	1	16	6	4.16	1	42	15	M	10	NEU		Natl Econ Univ	HN	North
s380	hoangtruonggiang	Hoang Truong Giang	econ	pol	0	0	1	3	3	0	3	1	0.33	0	35	5	M	37	VicU		Victoria Univ	AUS	Overseas
s381	dangquangvinh	Dang Quang Vinh	econ	pol	1	1	1	3	1	1	4	2	1.5	0	45	17	M	173	CIEM		Central Inst of Econ Manag	HN	North
s382	phambaoduong	Pham Bao Duong	agri	sociol	0	0	1	2	1	1	2	1	0.5	1	44	15	M	174	VNUA		Univ of Agriculture HN	HN	North
s383	vuxuanbinh	Vu Xuan Binh	econ	pol	1	1	0	1	1	0	1	1	1	0	40	12	M	175	GrifU		Griffith Univ	AUS	Overseas
s384	tranhaminhquan	Tran Ha Minh Quan	econ	manag	0	0	3	6	5	1	9	3	1.16	0	45	16	M	2	UEH		Univ Econ HCM	HCM	South		lq nguyendanglam
s385	tranducvien	Tran Duc Vien	agro	eco	0	0	4	19	5	1	31	4	0.8	1	63	22	M	176	VNUA		Univ of Agriculture HN	HN	North		https://scholar.google.com.vn/citations?user=TMkHKL4AAAAJ&hl=en&oi=ao
s386	phamchiquang	Pham Chi Quang	econ	pol	0	0	1	2	2	0	2	1	0.5	0	40	15	M	3	HWU		Heriot-Watt University, Edinburgh	UK	Overseas
s387	nguyenvinh	Nguyen Vinh	econ	manag	1	0	0	3	2	1	3	1	1	0	36	10	M	177	BosC		Boston College	USA	Overseas
s388	dangxchuong	Dang X.� Chuong�	econ	mang	0	0	1	3	3	0	3	1	0.5	0	25	55	M	178	UEH		Univ Econ HCM	HCM	South
s389	ngomytran	Ngo My Tran	manag	econ	2	0	0	4	2	1	5	2	2	0	37	9	F	152	CTU		Can Tho Univ	CT	South
s390	nguyenquangmien	Nguyen Quang Mien	physics	archae	1	0	0	2	2	0	2	1	1	1	55	27	M	179	VASS	VNAr	Inst of Archaeology	HN	North
s391	trantrongha	Tran Trong Ha	geo	archae	0	0	1	2	2	0	2	1	0.5	0	55	27	M	179	QNM		Quang Ninh Museum	QN	North
s392	trantuyetnhung	Tran Tuyet Nhung	history	sociol	1	1	0	1	1	0	1	1	1	0	40	15	F	180	None			HCM	South
s393	nguyendongphong	Nguyen Dong Phong	manag	edu	1	0	1	6	5	1	7	2	1.33	1	55	25	M	2	UEH		Univ Econ HCM	HCM	South
s394	tranmaidong	Tran Mai Dong	manag	econ	2	0	0	5	2	1	7	2	2	0	45	20	M	2	UEH		Univ Econ HCM	HCM	South
s395	nguyenthanhlam	Nguyen Thanh Lam	agro	eco	0	0	4	21	5	1	29	4	0.76	1	49	22	M	176	VNUA		Univ of Agriculture HN	HN	North
s396	lythiminhchau	Ly Thi Minh Chau	edu	econ	0	0	1	4	3	1	4	1	0.33	0	35	7	F	2	UEH		Univ Econ HCM	HCM	South
s397	nguyenthiphuongthao	Nguyen Thi Phuong Thao	health	sociol	0	0	1	6	5	1	6	1	0.2	0	35	7	F	118	ISDS		Inst Soc Dev Stud	HN	North
s398	vothingocthuy	Vo Thi Ngoc Thuy	manag	edu	1	0	0	2	2	0	2	1	1	0	33	7	F	62	VNU HCM	UEL	Univ Econ Law VNU HCM	HCM	South
s399	danghoangminh	Dang Hoang Minh	psych	edu	2	0	2	18	8	1	24	4	3	1	38	14	F	181	VNU HN	UoE	Univ of Edu, VNU HN	HN	North
s400	trantuan	Tran Tuan	psych	health	0	0	28	44	13	1	232	28	7.01	0	60	35	M	60	RTCCD		Res & training center for community dev	HN	North
s401	tranthuha	Tran Thu Ha	psych	health	1	0	19	49	11	1	214	20	4.77	0	40	13	F	60	RTCCD		Res & training center for community dev	HN	North
s402	tranducthach	Tran Duc Thach	psych	health	10	0	40	44	18	1	406	50	19.9	0	50	23	M	60	RTCCD		Res & training center for community dev	HN	North
s403	nguyenthimyloc	Nguyen Thi My Loc	edu	psych	0	0	1	11	7	1	11	1	0.14	1	62	33	F	181	VNU HN	UoE	Univ of Edu, VNU HN	HN	North
s404	dongockhanh	Do Ngoc Khanh	psych	sociol	0	0	1	11	7	1	11	1	0.05	1	55	28	F	181	VASS	IoPsy	Inst of Psychology, VASS	HN	North
s405	nguyencaominh	Nguyen Cao Minh	psych	edu	1	0	1	5	3	1	9	2	0.58	0	35	8	F	181	VNU HN	UoE	Univ of Edu, VNU HN	HN	North
s406	tranthanhnam2	Tran Thanh Nam 2	psych	edu	0	0	3	14	8	1	21	3	0.69	0	37	13	M	181	VNU HN	UoE	Univ of Edu, VNU HN	HN	North
s407	tranvancong	Tran Van Cong	psych	edu	1	0	2	21	7	1	25	3	1.26	0	34	7	M	181	VNU HN	UoE	Univ of Edu, VNU HN	HN	North
s408	nguyendangtho	Nguyen Dang Tho	health	econ	0	0	3	13	5	1	21	3	0.59	0	35	8	F	60	RTCCD		Res & training center for community dev	HN	North
s409	nguyenthutrang	Nguyen Thu Trang	health	sociol	1	0	6	14	11	1	49	7	2.57	0	35	8	F	60	RTCCD		Res & training center for community dev	HN	North
s410	hoangthitho	Hoang Thi Tho	philo	sociol	1	0	0	1	1	0	1	1	1	1	60	30	F	182	VASS	IoP	Inst of Philo, VASS	HN	North
s411	homanhtung	Ho Manh Tung	philo	sociol	0	0	1	6	5	1	6	1	0.5	0	27	2	M		VASS	IoP	Inst of Philo, VASS	HN	North
s412	nguyentovietha	Nguyen To Viet Ha	econ	scientometrics	0	0	1	6	5	1	6	1	0.16	0	24	1	M		TA		Toan Viet Co., LTD	HN	North
