# Supplementary material for: Exploring Vietnamese co-authorship patterns in social sciences with basic network measures of 2008-2017 Scopus data
Source: F1000Res. 2017 Aug 24;6:1559. [Version 1] doi: 10.12688/f1000research.12404.1 (PMC5590089; doi:10.12688/f1000research.12404.1)
Supplement: Dataset 2. 20170729_net412_LINKS.csv — This dataset lists the number of co-written articles between all 412 authors of the network, where relevant. Each collaboration is counted as a link (edge) in the network. [file f1000research-6-13433-s0001.tgz]

Archive with 1 entries (1 files):
- 8d8c8a63-66fb-40f7-88f5-60167e391fdd_Data2_20170729_net412_LINKS.csv
