# Supplementary material for: Exploring Vietnamese co-authorship patterns in social sciences with basic network measures of 2008-2017 Scopus data
Source: F1000Res. 2017 Aug 24;6:1559. [Version 1] doi: 10.12688/f1000research.12404.1 (PMC5590089; doi:10.12688/f1000research.12404.1)
Supplement: Dataset 2. 20170729_net412_LINKS.csv — This dataset lists the number of co-written articles between all 412 authors of the network, where relevant. Each collaboration is counted as a link (edge) in the network. [file f1000research-6-13433-s0001.tgz › 8d8c8a63-66fb-40f7-88f5-60167e391fdd_Data2_20170729_net412_LINKS.csv]

from	to	weight	type
s001	s073	1	colla
s001	s072	1	colla
s001	s054	1	colla
s004	s046	1	colla
s004	s080	1	colla
s004	s076	1	colla
s004	s050	1	colla
s004	s079	2	colla
s004	s078	2	colla
s007	s294	1	colla
s008	s294	1	colla
s016	s139	2	colla
s017	s145	1	colla
s020	s023	1	colla
s028	s029	1	colla
s028	s030	1	colla
s029	s030	1	colla
s032	s079	2	colla
s032	s076	1	colla
s032	s329	1	colla
s034	s187	2	colla
s034	s182	1	colla
s034	s184	1	colla
s034	s188	1	colla
s034	s189	1	colla
s034	s190	1	colla
s034	s186	1	colla
s034	s183	1	colla
s034	s185	1	colla
s035	s081	1	colla
s035	s348	1	colla
s036	s037	1	colla
s037	s269	1	colla
s047	s326	1	colla
s050	s004	1	colla
s051	s055	1	colla
s051	s123	1	colla
s053	s173	1	colla
s053	s174	1	colla
s053	s175	1	colla
s054	s001	1	colla
s055	s123	1	colla
s059	s060	2	colla
s060	s061	2	colla
s060	s062	1	colla
s060	s268	1	colla
s061	s062	1	colla
s063	s324	1	colla
s065	s143	1	colla
s067	s219	1	colla
s067	s358	1	colla
s067	s220	1	colla
s067	s221	1	colla
s067	s222	1	colla
s067	s223	1	colla
s067	s224	1	colla
s067	s226	1	colla
s067	s225	2	colla
s067	s357	1	colla
s067	s311	1	colla
s067	s309	1	colla
s067	s291	1	colla
s072	s073	1	colla
s073	s074	3	colla
s073	s317	2	colla
s074	s316	1	colla
s076	s079	2	colla
s076	s080	1	colla
s079	s080	1	colla
s079	s321	1	colla
s079	s329	1	colla
s079	s154	1	colla
s079	s108	3	colla
s083	s084	1	colla
s085	s086	1	colla
s094	s266	1	colla
s094	s267	1	colla
s094	s264	1	colla
s095	s267	2	colla
s104	s105	1	colla
s109	s402	5	colla
s109	s401	5	colla
s109	s400	5	colla
s109	s409	1	colla
s108	s154	1	colla
s108	s321	1	colla
s116	s333	2	colla
s116	s334	1	colla
s116	s337	1	colla
s130	s289	1	colla
s130	s287	1	colla
s130	s219	1	colla
s139	s140	1	colla
s139	s141	1	colla
s144	s145	1	colla
s148	s149	1	colla
s156	s320	1	colla
s165	s249	1	colla
s165	s166	1	colla
s166	s249	1	colla
s168	s169	2	colla
s173	s174	1	colla
s173	s175	1	colla
s174	s175	1	colla
s174	s176	1	colla
s177	s210	1	colla
s178	s179	2	colla
s178	s210	3	colla
s178	s308	2	colla
s178	s314	1	colla
s178	s312	1	colla
s179	s308	1	colla
s179	s210	2	colla
s180	s210	3	colla
s180	s181	3	colla
s181	s210	3	colla
s182	s187	1	colla
s182	s183	1	colla
s183	s187	1	colla
s184	s188	1	colla
s184	s189	1	colla
s184	s190	1	colla
s185	s187	5	colla
s185	s362	3	colla
s185	s186	1	colla
s186	s187	1	colla
s187	s362	3	colla
s188	s189	1	colla
s188	s190	1	colla
s189	s190	1	colla
s203	s205	1	colla
s203	s206	1	colla
s203	s207	1	colla
s203	s208	2	colla
s203	s209	1	colla
s205	s206	1	colla
s205	s207	1	colla
s206	s207	1	colla
s207	s299	1	colla
s208	s209	1	colla
s210	s246	1	colla
s210	s308	2	colla
s210	s312	1	colla
s210	s314	1	colla
s220	s221	1	colla
s220	s222	1	colla
s220	s223	1	colla
s220	s224	1	colla
s220	s225	1	colla
s220	s226	1	colla
s221	s222	1	colla
s221	s223	1	colla
s221	s224	1	colla
s221	s225	1	colla
s221	s226	1	colla
s222	s223	1	colla
s222	s224	1	colla
s222	s225	1	colla
s222	s226	1	colla
s223	s224	1	colla
s223	s225	1	colla
s223	s226	1	colla
s224	s225	1	colla
s224	s226	1	colla
s225	s226	1	colla
s225	s309	1	colla
s225	s311	1	colla
s225	s357	1	colla
s227	s397	1	colla
s228	s239	1	colla
s233	s244	1	colla
s241	s242	2	colla
s241	s243	2	colla
s242	s243	2	colla
s250	s251	2	colla
s250	s252	2	colla
s251	s252	3	colla
s251	s253	4	colla
s251	s312	1	colla
s252	s254	1	colla
s255	s257	1	colla
s255	s260	1	colla
s257	s260	1	colla
s258	s259	2	colla
s263	s265	1	colla
s264	s266	1	colla
s264	s267	1	colla
s266	s267	1	colla
s266	s090	1	colla
s273	s274	1	colla
s282	s283	2	colla
s282	s285	1	colla
s282	s286	1	colla
s283	s288	1	colla
s284	s285	1	colla
s284	s286	1	colla
s284	s287	1	colla
s285	s286	1	colla
s285	s287	1	colla
s286	s287	1	colla
s289	s290	1	colla
s291	s309	1	colla
s291	s311	1	colla
s291	s357	1	colla
s308	s312	1	colla
s308	s314	1	colla
s309	s357	1	colla
s309	s311	1	colla
s311	s357	1	colla
s312	s178	1	colla
s312	s314	1	colla
s315	s316	1	colla
s327	s328	1	colla
s331	s338	1	colla
s332	s335	1	colla
s334	s336	1	colla
s334	s337	1	colla
s336	s337	1	colla
s341	s342	1	colla
s341	s379	1	colla
s342	s379	1	colla
s344	s379	1	colla
s354	s355	1	colla
s354	s356	1	colla
s355	s356	1	colla
s384	s393	1	colla
s385	s395	3	colla
s394	s396	1	colla
s399	s403	1	colla
s399	s404	1	colla
s399	s407	1	colla
s400	s402	12	colla
s400	s401	9	colla
s400	s409	5	colla
s401	s409	1	colla
s401	s402	15	colla
s402	s409	4	colla
s403	s404	1	colla
s403	s407	1	colla
s404	s407	1	colla
s405	s406	1	colla
s408	s409	1	colla
s408	s400	2	colla
s408	s402	2	colla
s001	s073	2	lead
s001	s074	2	lead
s001	s317	1	lead
s001	s055	1	lead
s001	s051	1	lead
s001	s081	1	lead
s002	s318	1	lead
s003	s037	3	lead
s003	s269	2	lead
s003	s036	3	lead
s003	s043	1	lead
s003	s084	1	lead
s003	s083	1	lead
s004	s046	5	lead
s004	s080	1	lead
s004	s076	1	lead
s004	s035	1	lead
s004	s082	1	lead
s004	s050	1	lead
s004	s079	1	lead
s005	s004	2	lead
s005	s076	1	lead
s005	s079	1	lead
s005	s340	1	lead
s005	s339	1	lead
s005	s080	1	lead
s010	s085	1	lead
s010	s086	1	lead
s012	s344	1	lead
s012	s379	3	lead
s012	s343	1	lead
s012	s024	1	lead
s012	s027	1	lead
s012	s341	1	lead
s012	s342	1	lead
s015	s386	1	lead
s015	s347	1	lead
s016	s139	1	lead
s017	s145	1	lead
s017	s144	1	lead
s018	s345	2	lead
s018	s346	2	lead
s022	s020	1	lead
s022	s023	1	lead
s024	s012	1	lead
s027	s028	1	lead
s027	s029	1	lead
s027	s030	1	lead
s033	s138	1	lead
s039	s038	1	lead
s047	s005	2	lead
s049	s050	1	lead
s051	s001	1	lead
s051	s072	1	lead
s051	s073	1	lead
s052	s053	2	lead
s052	s173	1	lead
s052	s174	1	lead
s052	s175	1	lead
s059	s060	2	lead
s059	s061	1	lead
s059	s062	1	lead
s064	s296	1	lead
s070	s071	1	lead
s076	s079	10	lead
s076	s004	1	lead
s076	s108	3	lead
s076	s153	1	lead
s076	s032	1	lead
s076	s320	1	lead
s076	s328	1	lead
s077	s078	2	lead
s077	s004	2	lead
s089	s315	1	lead
s089	s316	1	lead
s094	s093	1	lead
s097	s198	1	lead
s101	s104	1	lead
s101	s105	1	lead
s102	s112	1	lead
s103	s106	5	lead
s106	s103	4	lead
s108	s076	3	lead
s398	s111	1	lead
s115	s119	2	lead
s116	s332	1	lead
s116	s335	1	lead
s116	s330	1	lead
s116	s331	1	lead
s116	s338	1	lead
s117	s115	1	lead
s117	s118	1	lead
s120	s115	1	lead
s121	s063	2	lead
s121	s324	1	lead
s134	s325	1	lead
s137	s131	1	lead
s140	s139	3	lead
s140	s141	1	lead
s140	s016	2	lead
s141	s139	1	lead
s141	s140	1	lead
s142	s016	1	lead
s146	s017	2	lead
s147	s148	2	lead
s147	s149	1	lead
s152	s352	1	lead
s157	s156	1	lead
s157	s320	5	lead
s161	s160	1	lead
s167	s195	1	lead
s176	s174	1	lead
s191	s192	2	lead
s213	s261	2	lead
s213	s260	1	lead
s213	s259	2	lead
s213	s257	1	lead
s213	s255	1	lead
s213	s258	2	lead
s218	s353	1	lead
s219	s067	6	lead
s219	s358	1	lead
s219	s355	1	lead
s219	s356	1	lead
s219	s357	1	lead
s219	s309	1	lead
s219	s311	1	lead
s219	s220	1	lead
s219	s221	1	lead
s219	s222	1	lead
s219	s223	1	lead
s219	s224	1	lead
s219	s225	1	lead
s219	s226	1	lead
s219	s291	1	lead
s227	s228	1	lead
s230	s231	2	lead
s231	s313	1	lead
s232	s233	2	lead
s232	s244	1	lead
s240	s241	2	lead
s240	s242	2	lead
s240	s243	2	lead
s250	s251	1	lead
s250	s252	1	lead
s251	s250	3	lead
s251	s252	1	lead
s251	s254	1	lead
s256	s213	1	lead
s262	s213	1	lead
s282	s285	1	lead
s282	s286	1	lead
s282	s284	1	lead
s282	s287	1	lead
s288	s289	1	lead
s288	s290	1	lead
s291	s288	1	lead
s294	s305	2	lead
s294	s307	2	lead
s294	s306	1	lead
s297	s298	1	lead
s299	s207	1	lead
s302	s294	1	lead
s303	s304	1	lead
s306	s294	1	lead
s318	s384	2	lead
s318	s002	1	lead
s322	s004	1	lead
s322	s050	1	lead
s323	s380	1	lead
s323	s063	1	lead
s333	s116	1	lead
s333	s337	1	lead
s333	s334	1	lead
s333	s336	1	lead
s349	s321	1	lead
s349	s079	1	lead
s389	s350	1	lead
s390	s391	1	lead
s393	s394	1	lead
s393	s396	1	lead
s399	s405	1	lead
s402	s400	8	lead
s402	s401	2	lead
s402	s409	2	lead
s409	s402	1	lead
s409	s400	1	lead
s003	s411	1	lead
s003	s412	1	lead
s411	s412	1	colla
s037	s411	1	colla
s037	s412	1	colla
s003	s007	1	lead
s007	s037	1	colla
s007	s411	1	colla
s007	s412	1	colla
