# Supplementary material for: Exploring Vietnamese co-authorship patterns in social sciences with basic network measures of 2008-2017 Scopus data
Source: F1000Res. 2017 Aug 24;6:1559. [Version 1] doi: 10.12688/f1000research.12404.1 (PMC5590089; doi:10.12688/f1000research.12404.1)
Supplement: Dataset 3. 20170719_comp43_NODES.csv — This dataset contains 43 individuals in the 43-node component and their attributes. Each individual is considered a node (vertex) in the component [file f1000research-6-13433-s0002.tgz › 1e47e29a-e523-4782-bd70-7a55b587a771_Data3_20170719_comp43_NODES.csv]

id	scientist	Vietnamese Name	field.1	field.2	au.key	au.solo	au.coll	au.uniq	au.vn	au.fc	au.ttl	ttlitems	cp	title	age	restime	sex	ceb	affil1	affil2	Full affiliation name	prov/coun	region	intexp
s001	nguyenngocanh	Nguyen Ngoc Anh	econ	manag	3	0	3	11	9	1	20	6	4.5	0	46	20	M	1	Depocen		Dev and Pol Res Center	HN	North
s004	nguyenvietcuong	Nguyen Viet Cuong	econ	pol	37	23	14	26	15	1	96	51	42.99	0	41	15	M	4	NEU	IPMM	Inst Pub Pol & Manag, Natl Econ Univ	HN	North
s005	giangthanhlong	Giang Thanh Long	pol	econ	11	4	7	12	8	1	38	18	13.66	0	42	15	M	4	NEU	IPMM	Natl Econ Univ	HN	North
s032	nguyenhongson	Nguyen Hong Son	econ	pol	1	0	1	6	5	1	9	2	1	1	53	28	M	4	VNU HN	UEB	HN Natl Univ	HN	North
s035	vuhoanglinh	Vu Hoang Linh	econ	pol	3	1	4	8	4	1	15	7	5	0	38	15	M	1	IPSARD		Inst of Pol & Strat for Agri & Rural Dev	HN	North
s046	tranngocanh	Tran Ngoc Anh	pol	econ	2	1	10	9	3	1	31	12	5.98	1	44	14	M	4	IndU		Indiana Univ	USA	Overseas
s047	nguyenkhacminh	Nguyen Khac Minh	econ	pol	2	0	0	3	3	0	5	2	2	1	65	37	M	4	NEU		Natl Econ Univ	HN	North
s049	doquytoan	Do Quy Toan	econ	pol	6	0	3	13	2	1	24	9	7.5	0	40	15	M	4	WB VN		World Bank VN	USA	Overseas
s050	phungductung	Phung Duc Tung	econ	pol	1	0	3	8	4	1	12	4	2.33	0	45	15	M	4	NEU		Natl Econ Univ	HN	North
s051	nguyendinhchuc	Nguyen Dinh Chuc	econ	pol	1	0	1	7	7	0	8	2	1.33	0	43	18	M	1	VASS	IRSD	Inst of Reg Sus Dev	HN	North
s054	nguyenthuhang	Nguyen Thu Hang	sociol	pol	0	0	1	3	2	1	3	1	0.33	0	43	15	F	1	VASS	CAF	Center for Analysis and Forecast	HN	North
s055	nguyenducnhat	Nguyen Duc Nhat	econ	manag	0	0	3	6	4	1	10	3	0.91	0	42	15	M	1	FPTU	FSB	FPT School of Business	HN	North
s072	nguyenhatrang	Nguyen Ha Trang	econ	manag	0	0	1	4	4	0	4	1	0.33	0	32	5	F	1	IPSARD		Inst of Pol & Strat for Agri & Rural Dev	HN	North
s073	nguyenngocminh	Nguyen Ngoc Minh	econ	manag	0	0	4	5	5	0	15	4	1.66	0	30	5	F	1	Depocen		Dev and Pol Res Center	HN	North
s074	trannambinh	Tran Nam Binh	econ	pol	3	1	4	9	4	1	17	7	4.41	1	63	30	M	1	UNSW		UNSW Australia	AUS	Overseas
s076	tranquangtuyen	Tran Quang Tuyen	econ	pol	13	4	9	15	11	1	66	22	16.32	0	44	15	M	4	VNU HN	UEB	VNU Univ Econ	HN	North
s077	buianhtuan	Bui Anh Tuan	econ	econ	2	0	0	4	1	1	4	2	2	0	36	8	M	4	TorU		Torrens Univ Australia	AUS	Overseas
s078	phamthuphuong	Pham Thu Phuong	econ	pol	2	0	4	8	3	1	16	6	3.41	0	36	9	F	4	AdeU		Adelaide Univ	AUS	Overseas
s079	vuvanhuong	Vu Van Huong	econ	pol	3	0	14	17	12	1	59	17	8.31	0	40	15	M	4	AFHN		Acad Fin HN	HN	North
s080	vuthieu	Vu Thieu	math	econ	0	0	2	4	4	0	6	2	0.75	1	72	45	M	4	NEU		Natl Econ Univ	HN	North
s081	nguyenthang	Nguyen Thang	econ	pol	0	0	2	6	3	1	7	2	0.66	0	50	23	M	1	VASS	CAF	Center for Analysis and Forecast	HN	North
s082	tranngoctruong	Tran Ngoc Truong	econ	pol	0	0	2	3	2	1	6	2	1	0	33	5	M	4	ILSSA		Inst of Labour Sci and Social Aff	HN	North
s089	danghoanggiang	Dang Hoang Giang	econ	pol	1	0	0	3	3	0	3	1	1	0	46	18	M	1	CECODES		Center for Com Supp Dev Stud	HN	North
s108	doanthanhtinh	Doan Thanh Tinh	econ	pol	7	0	3	11	6	1	30	10	7.91	0	42	17	M	4	VNU HN	UEB	Univ of Econ and Biz	HN	South
s123	phamquangngoc	Pham Quang Ngoc	econ	pol	0	0	1	4	4	0	4	1	0.5	0	43	17	M	1	Depocen		Dev and Pol Res Center	HN	North
s153	phamlanhuong4	Phan Lan Phuong4	law	pol	1	1	0	1	1	0	1	1	1	0	30	5	F	4	MelU		Melbourne Univ	AUS	Overseas
s154	nguyenquythanh	Nguyen Quy Thanh	sociol	econ	0	0	2	2	1	1	4	2	1	1	52	24	M	4	VNU HN	USSH	Univ of Soc Sci Hum HN	HN	North
s156	trinhthichung	Trinh Thi Chung	agri	sociol	0	0	1	4	3	1	4	1	0.33	0	30	5	F	4	TNU	AFU	Thai Nguyen Univ	TN	North
s157	haminhtuan	Ha Minh Tuan	agri	sociol	5	0	0	4	3	1	16	5	5	0	36	7	M	4	TNU	AFU	Thai Nguyen Univ, Afroforestry	TN	North
s315	phungxuanthanh	Phung Xuan Thanh	econ	pol	0	0	1	3	3	0	3	1	0.5	0	30	5	M	1	CECODES		Center for Com Supp Dev Stud	HN	North
s316	ninhquanghai	Ninh Quang Hai	econ	pol	0	0	1	3	3	0	3	1	0.33	1	45	15	M	1	CECODES		Center for Com Supp Dev Stud	HN	North
s317	doanquanghung	Doan Quang Hung	econ	pol	0	0	1	3	1	1	3	1	1	0	30	3	M	1	Depocen		Dev and Pol Res Center	HN	North
s320	nguyencaonam	Nguyen Cao Nam	econ	agri	4	0	17	19	8	1	77	21	11.31	0	41	16	M	4	AdeU		Adelaide Univ	AUS	Overseas
s321	tranduchiep	Tran Duc Hiep	econ	pol	0	0	1	4	4	0	4	1	0.25	1	44	18	M	4	VNU HN	UEB	Univ Econ Biz, VNU HN	HN	North
s322	leha	Le Ha	econ	pol	1	0	1	3	3	0	3	2	1	0	40	13	M	4	MDRI		Mekong Dev Res Inst		North
s326	tranngominhtam	Tran Ngo Minh Tam	econ	pol	0	0	1	4	2	1	4	1	0.25	0	41	12	F	4	VASS	CAF	Center of Analysis and Forecast	HN	North
s327	nguyenthithuydung	Nguyen Thi Thuy Dung	manag	econ	0	0	1	4	4	0	4	1	0.5	0	29	5	F	4	AFHN		Acad Fin HN	HN	North
s328	nguyenthiminhhue	Nguyen Thi Minh Hue	manag	econ	0	0	1	4	4	0	4	1	0.33	0	44	12	F	4	NEU		School of Banking & Fin, NEU	HN	North
s329	nguyenquocviet	Nguyen Quoc Viet	pol	econ	0	0	1	4	4	0	4	1	0.25	0	41	17	M	4	VNU HN	UEB	Univ Econ Biz, VNU HN	HN	North
s339	nguyenthihongdiep	Nguyen Thi Hong Diep	econ	pol	0	0	1	2	2	0	0.5	1	0.5	0	30	3	F	4	HoDU		Hong Duc Univ	TH	North
s340	buidaithu	Bui Dai Thu	health	econ	1	0	0	2	2	0	2	1	0.5	0	50	23	M	4	ISMS		Inst of Soc & Media Stud	HN	North
s348	ledongtam	Le Dong Tam	econ	pol	0	0	1	3	2	1	3	1	0.33	0	40	15	M	1	WMU		Winconsin Madison Univ	USA	Overseas
s349	nguyentrongco	Nguyen Trong Co	econ	pol	1	0	0	3	3	0	3	1	1	1	50	18	M	4	AFHN		Acad Fin HN	HN	North
