# Supplementary material for: Exploring Vietnamese co-authorship patterns in social sciences with basic network measures of 2008-2017 Scopus data
Source: F1000Res. 2017 Aug 24;6:1559. [Version 1] doi: 10.12688/f1000research.12404.1 (PMC5590089; doi:10.12688/f1000research.12404.1)
Supplement: Dataset 4. 20170719_comp43_LINKS.csv — This dataset lists the number of co-written articles between the 43 authors of the 43-node component, where relevant. Each collaboration is counted as a link (edge) in the component. [file f1000research-6-13433-s0003.tgz]

Archive with 1 entries (1 files):
- fccf8855-614b-4ef5-a0a7-957ac3a39cdb_Data4_20170719_comp43_LINKS.csv
