# Supplementary material for: Exploring Vietnamese co-authorship patterns in social sciences with basic network measures of 2008-2017 Scopus data
Source: F1000Res. 2017 Aug 24;6:1559. [Version 1] doi: 10.12688/f1000research.12404.1 (PMC5590089; doi:10.12688/f1000research.12404.1)
Supplement: Dataset 4. 20170719_comp43_LINKS.csv — This dataset lists the number of co-written articles between the 43 authors of the 43-node component, where relevant. Each collaboration is counted as a link (edge) in the component. [file f1000research-6-13433-s0003.tgz › fccf8855-614b-4ef5-a0a7-957ac3a39cdb_Data4_20170719_comp43_LINKS.csv]

from	to	weight	type
s001	s081	1	lead
s001	s073	1	colla
s001	s072	1	colla
s001	s054	1	colla
s001	s073	2	lead
s001	s074	2	lead
s001	s317	1	lead
s001	s055	1	lead
s001	s051	1	lead
s004	s046	1	colla
s004	s080	1	colla
s004	s076	1	colla
s004	s050	1	colla
s004	s079	2	colla
s004	s078	2	colla
s004	s046	5	lead
s004	s080	1	lead
s004	s076	1	lead
s004	s035	1	lead
s004	s082	1	lead
s004	s050	1	lead
s004	s079	1	lead
s005	s004	2	lead
s005	s076	1	lead
s005	s079	1	lead
s005	s340	1	lead
s005	s339	1	lead
s005	s080	1	lead
s032	s079	2	colla
s032	s076	1	colla
s032	s329	1	colla
s035	s081	1	colla
s035	s348	1	colla
s047	s326	1	colla
s047	s005	2	lead
s047	s326	1	colla
s049	s050	1	lead
s050	s004	1	colla
s051	s001	1	lead
s051	s073	1	lead
s051	s055	1	colla
s051	s123	1	colla
s051	s072	1	lead
s054	s001	1	colla
s055	s123	1	colla
s072	s073	1	colla
s073	s074	3	colla
s073	s317	2	colla
s074	s316	1	colla
s076	s079	2	colla
s076	s080	1	colla
s076	s079	10	lead
s076	s004	1	lead
s076	s108	3	lead
s076	s153	1	lead
s076	s032	1	lead
s076	s320	1	lead
s076	s328	1	lead
s077	s078	2	lead
s077	s004	2	lead
s079	s080	1	colla
s079	s321	1	colla
s079	s329	1	colla
s079	s154	1	colla
s079	s108	3	colla
s089	s316	1	lead
s089	s315	1	lead
s108	s154	1	colla
s108	s321	1	colla
s108	s076	3	lead
s156	s320	1	colla
s157	s156	1	lead
s157	s320	5	lead
s315	s316	1	colla
s322	s004	1	lead
s322	s050	1	lead
s327	s328	1	colla
s349	s321	1	lead
s349	s079	1	lead
