# Supplementary material for: Exploring Vietnamese co-authorship patterns in social sciences with basic network measures of 2008-2017 Scopus data
Source: F1000Res. 2017 Aug 24;6:1559. [Version 1] doi: 10.12688/f1000research.12404.1 (PMC5590089; doi:10.12688/f1000research.12404.1)
Supplement: Dataset 5. 20170726_comp27_NODES.csv — This dataset contains 27 individuals in the 27-node component and their attributes. Each individual is considered a node (vertex) in the component. [file f1000research-6-13433-s0004.tgz]

Archive with 1 entries (1 files):
- f329c58d-82a4-4d2e-8fda-ce6e74907ed0_Data5_20170726_comp27_NODES.csv
