# Supplementary material for: Exploring Vietnamese co-authorship patterns in social sciences with basic network measures of 2008-2017 Scopus data
Source: F1000Res. 2017 Aug 24;6:1559. [Version 1] doi: 10.12688/f1000research.12404.1 (PMC5590089; doi:10.12688/f1000research.12404.1)
Supplement: Dataset 5. 20170726_comp27_NODES.csv — This dataset contains 27 individuals in the 27-node component and their attributes. Each individual is considered a node (vertex) in the component. [file f1000research-6-13433-s0004.tgz › f329c58d-82a4-4d2e-8fda-ce6e74907ed0_Data5_20170726_comp27_NODES.csv]

id	scientist	Vietnamese Name	field.1	field.2	au.key	au.solo	au.coll	au.uniq	au.vn	au.fc	au.ttl	ttlitems	cp	title	age	restime	sex	ceb	affil1	affil2	Full affiliation name	prov/coun	region	intexp
s067	phamhoanghai	Pham Hoang Hai	eco	pol	0	0	6	20	17	1	36	6	2.83	1	65	35	M	41	VAST		VAST	HN	North
s219	letrinhhai	Le Trinh Hai	eco	pol	6	0	1	37	30	1	45	7	6.5	0	41	10	F	41	VAST	IoG	Inst of geo; VAST	HN	North
s220	nguyenngockhanh	Nguyen Ngoc Khanh	eco	pol	0	0	1	12	10	1	12	1	0.33	1	67	35	M	41	VAST	IoG	Inst of geo; VAST	HN	North
s221	nguyenkhanhvan	Nguyen Khanh Van	eco	pol	0	0	1	12	10	1	12	1	0.25	1	35	64	F	41	VAST	IoG	Inst of geo; VAST	HN	North
s222	tranvanthuy	Tran Van Thuy	envi	pol	0	0	1	12	10	1	12	1	0.2	1	30	57	M	41	VNU HN		VNU Science	HN	North
s223	lethithuhien	Le Thi Thu Hien	geo	pol	0	0	1	12	10	1	12	1	0.16	0	44	19	F	41	VAST	IoG	Inst of geo; VAST	HN	North
s224	vuongquocchien	Vuong Quoc Chien	sociol	eco	0	0	1	12	10	1	12	1	0.14	0	41	16	M	41	VUB		Vrije Universiteit Brusse	BE	Overseas
s225	laivinhcam	Lai Vinh Cam	geo	pol	0	0	2	17	15	1	20	2	0.18	1	61	30	M	41	VAST	IoG	Inst of geo; VAST	HN	North
s226	hoangbac	Hoang Bac	geo	pol	0	0	1	12	10	1	12	1	0.13	0	35	7	M	41	VAST	IoG	Inst of geo; VAST	HN	North
s291	nguyencaohuan	Nguyen Cao Huan	geo	sociol	0	0	2	10	10	0	11	2	1.16	1	65	30	M	41	VNU HN		HN Natl Univ	HN	North
s309	lytrongdai	Ly Trong Dai	geo	envi	0	0	1	8	8	0	8	1	0.2	0	30	3	M	41	VAST	IoG	Inst of geo; VAST	HN	North
s311	nguyenmanhha	Nguyen Manh Ha	geo	envi	0	0	1	8	8	0	8	1	0.25	0	50	20	M	41	VAST	IoG	Inst of geo; VAST	HN	North
s354	nguyenlethetung	Nguyen Le The Tung	it	envi	0	0	1	9	4	1	9	1	0.13	0	30	5	M	41	MPS		Ministry of Public Security	HN	North
s355	chulamthai	Chu Lam Thai	it	envi	0	0	1	9	4	1	9	1	0.33	0	40	12	M	41	MoIC		Ministry of Information and Communications	HN	North
s356	vuvanhieu	Vu Van Hieu	envi	anthro	1	0	2	12	11	1	19	3	1.64	0	35	7	M	41	BrusU		Brussel Univ	BE	Overseas
s357	phamthithuha	Pham Thi Thu Ha	eco	pol	0	0	1	8	8	0	8	1	0.33	0	40	15	F	41	VNU HN		HN Natl Univ	HN	North
s358	tranvany	Tran Van Y	geo	envi	0	0	1	4	3	1	4	1	0.33	1	50	23	M	41	VAST		VN Natl Univ	HN	North
s130	hoangkhaclich	Hoang Khac Lich	econ	pol	1	0	2	16	14	1	18	3	1.61	0	34	10	M	74	VNU HN		HN Natl Univ	HN	North
s282	phamvancu	Pham Van Cu	geo	sociol	1	0	4	22	7	1	35	5	1.88	1	68	40	M	74	VNU HN		HN Natl Univ	HN	North
s283	vukimchi	Vu Kim Chi	geo	sociol	1	0	4	38	6	1	57	5	1.55	0	35	18	F	74	VNU HN		HN Natl Univ	HN	North
s284	phamngochai	Pham Ngoc Hai	geo	sociol	0	0	1	5	5	0	5	1	0.2	0	34	10	M	74	VNU HN		HN Natl Univ	HN	North
s285	phamthithanhhien	Pham Thi Thanh Hien	geo	sociol	0	0	1	5	5	0	5	1	0.5	0	34	10	F	74	MonU		Univ of Montreal, Can	CAN	Overseas
s286	tongthiaihuyen	Tong Thi Ai Huyen	geo	sociol	0	0	1	5	5	0	5	1	0.33	0	34	10	F	74	VNU HN		HN Natl Univ	HN	North
s287	nguyenthithuyhang	Nguyen Thi Thuy Hang	geo	sociol	0	0	1	5	5	0	5	1	0.25	0	34	10	F	74	VNU HN		HN Natl Univ	HN	North
s288	nguyenanthinh	Nguyen An Thinh	geo	sociol	1	0	2	12	9	1	14	3	1.7	1	37	10	M	74	VNU HN		HN Natl Univ	HN	North
s289	vuanhdung	Vu Anh Dung	geo	sociol	0	0	1	5	4	1	5	1	0.5	0	30	5	M	74	VNU HN		HN Natl Univ	HN	North
s290	hoanganhhuy	Hoang Anh Huy	geo	sociol	0	0	1	5	4	1	5	1	0.25	0	47	20	M	74	HUNRE		HN Univ of Natl Res and Envi	HN	North
