# Supplementary material for: Exploring Vietnamese co-authorship patterns in social sciences with basic network measures of 2008-2017 Scopus data
Source: F1000Res. 2017 Aug 24;6:1559. [Version 1] doi: 10.12688/f1000research.12404.1 (PMC5590089; doi:10.12688/f1000research.12404.1)
Supplement: Dataset 6. 20170729_comp27_LINKS.csv — This dataset lists the number of co-written articles between the 27 authors of the 27-node component, where relevant. Each collaboration is counted as a link (edge) in the component. [file f1000research-6-13433-s0005.tgz]

Archive with 1 entries (1 files):
- 5e47d229-ea02-43d2-9557-4fb4aed1b824_Data6_20170729_comp27_LINKS.csv
