# Supplementary material for: Exploring Vietnamese co-authorship patterns in social sciences with basic network measures of 2008-2017 Scopus data
Source: F1000Res. 2017 Aug 24;6:1559. [Version 1] doi: 10.12688/f1000research.12404.1 (PMC5590089; doi:10.12688/f1000research.12404.1)
Supplement: Dataset 6. 20170729_comp27_LINKS.csv — This dataset lists the number of co-written articles between the 27 authors of the 27-node component, where relevant. Each collaboration is counted as a link (edge) in the component. [file f1000research-6-13433-s0005.tgz › 5e47d229-ea02-43d2-9557-4fb4aed1b824_Data6_20170729_comp27_LINKS.csv]

from	to	weight	type
s067	s219	1	colla
s067	s358	1	colla
s067	s220	1	colla
s067	s221	1	colla
s067	s222	1	colla
s067	s223	1	colla
s067	s224	1	colla
s067	s226	1	colla
s067	s225	2	colla
s067	s357	1	colla
s067	s311	1	colla
s067	s309	1	colla
s067	s291	1	colla
s219	s067	6	lead
s219	s358	1	lead
s219	s355	1	lead
s219	s356	1	lead
s219	s357	1	lead
s219	s309	1	lead
s219	s311	1	lead
s219	s220	1	lead
s219	s221	1	lead
s219	s222	1	lead
s219	s223	1	lead
s219	s224	1	lead
s219	s225	1	lead
s219	s226	1	lead
s219	s291	1	lead
s220	s221	1	colla
s220	s222	1	colla
s220	s223	1	colla
s220	s224	1	colla
s220	s225	1	colla
s220	s226	1	colla
s221	s222	1	colla
s221	s223	1	colla
s221	s224	1	colla
s221	s225	1	colla
s221	s226	1	colla
s222	s223	1	colla
s222	s224	1	colla
s222	s225	1	colla
s222	s226	1	colla
s223	s224	1	colla
s223	s225	1	colla
s223	s226	1	colla
s224	s225	1	colla
s224	s226	1	colla
s225	s226	1	colla
s225	s309	1	colla
s225	s311	1	colla
s225	s357	1	colla
s291	s309	1	colla
s291	s311	1	colla
s291	s357	1	colla
s291	s288	1	lead
s309	s357	1	colla
s309	s311	1	colla
s311	s357	1	colla
s354	s355	1	colla
s354	s356	1	colla
s355	s356	1	colla
s130	s289	1	colla
s130	s287	1	colla
s130	s219	1	colla
s282	s283	2	colla
s282	s285	1	colla
s282	s286	1	colla
s282	s285	1	lead
s282	s286	1	lead
s282	s284	1	lead
s282	s287	1	lead
s283	s288	1	colla
s284	s285	1	colla
s284	s286	1	colla
s284	s287	1	colla
s285	s286	1	colla
s285	s287	1	colla
s286	s287	1	colla
s289	s290	1	colla
s288	s289	1	lead
s288	s290	1	lead
