# Supplementary material for: Exploring Vietnamese co-authorship patterns in social sciences with basic network measures of 2008-2017 Scopus data
Source: F1000Res. 2017 Aug 24;6:1559. [Version 1] doi: 10.12688/f1000research.12404.1 (PMC5590089; doi:10.12688/f1000research.12404.1)
Supplement: Supplementary file 12 [file f1000research-6-13433-s0011.tgz]

Archive with 1 entries (1 files):
- 926932c9-74d9-4f2e-9ed7-1e4429564b6a.doc
